# Supplementary material for: The association of micro and macro worries with psychological distress in people living with chronic kidney disease during the COVID-19 pandemic
Source: PLoS One. 2024 Oct 22;19(10):e0309519. doi: 10.1371/journal.pone.0309519 (PMC11495632; doi:10.1371/journal.pone.0309519)
Supplement: S1 Data — (XLSX) [file pone.0309519.s006.xlsx]

## Sheet: Raw dataset
Ford EC, Sohansoha GK, Patel NA, Billany RE, Wilkinson TJ, Lightfoot CJ, Smith AC. The association of micro and macro worries with psychological distress in people living with chronic kidney disease during the COVID-19 pandemic. PLoS One manuscript PONE-D-24-07870, accepted August 2024.
Raw dataset, key provided in Sheet 2
ID	MR1	MR2	T1_Extra	T2_Attempted	Age_Timpoint1	Age_Timepoint2	IMDD	Kidney_Condition	eGFR	Gender	Ethnicity	Education	Occupation	Employed_Status	Hypertension	T2_Diabetes	Mental_Health	BL_Losing_Loved_One	BL_Health_System_Overload	BL_MH	BL_PH	BL_Loved_Ones_Health	BL_Movement	BL_Holiday	BL_Economic_Recession	BL_Essential_Supplies	BL_Bills	BL_Visiting_Dependents	BL_Defending_Social_Participation	BL_Unemployed	T1_Extra	B_DASS_1_S	B_DASS_2_A	B_DASS_3_D	B_DASS_4_A	B_DASS_5_D	B_DASS_6_S	B_DASS_7_A	B_DASS_8_S	B_DASS_9_A	B_DASS_10_D	B_DASS_11_S	B_DASS_12_S	B_DASS_13_D	B_DASS_14_S	B_DASS_15_A	B_DASS_16_D	B_DASS_17_D	B_DASS_18_S
1	0	1	0	1	68	69	8	1	48	1	White British	2	Retired	0	1	0	0	3	5	5	5	5	2	1	3	1	1	1	1	1	0
2	0	0	0	0	62		8	1	41	1	White British	2	Retired	0	1	0	0	3	3	2	2	3	2	2	2	3	2	2	2	1	0
3	0	0	1	0	70		999	1	47	2	Other Mixed	2	Retired	0	0	0	0	7	4	3	2	2	2	6	5	4	1	1	1	1	1	0	1	2	0	2	2	1	0	0	1	0	0	1	2	0	2	0	1
4	0	0	0	0	52		8	1	33	1	White British	3	Employed	1	0	0	1	7	7	7	7	7	5	1	6	7	6	7	1	5	0
5	1	0	1	0	62		3	1	36	2	White British	5	Retired	0	1	1	0	5	3	3	5	5	3	2	3	4	3	3	4	1	1	1	3	0	1	999	0	2	1	0	0	1	1	1	0	0	999	0	0
6	1	1	1	1	72	73	8	1	26	2	White British	5	Retired	0	1	1	0	1	5	1	5	5	2	1	2	6	1	4	1	1	1	0	1	1	1	1	1	0	0	0	0	1	1	1	1	0	1	0	0
7	1	0	1	0	78		9	1	13	1	White Irish	3	Retired	0	1	0	0	7	6	5	7	7	7	4	4	6	1	1	1	1	1	1	0	0	1	1	1	0	1	0	0	1	1	0	0	0	1	0	1
8	0	1	0	1	76	77	3	1	15	2	White British	3	Retired	0	1	0	0	6	6	4	4	5	5	5	6	6	5	4	4	1	0
9	0	1	0	1	70	71	1	1	45	2	White British	5	Retired	0	1	1	1	6	5	2	2	5	2	1	2	4	3	2	1	1	0
10	1	0	1	0	72		3	1	31	2	White British	3	Retired	0	1	0	0	3	3	2	4	5	2	2	4	2	1	1	1	1	1	1	2	1	0	1	1	0	1	0	1	1	0	1	2	1	0	0	1
11	0	0	0	0	65		10	1	28	2	White British	3	Employed	1	1	1	0	4	6	4	5	5	5	3	6	3	1	4	6	1	0
12	0	1	0	1	41	42	4	1	11	1	White British	3	Employed	1	1	0	0	4	6	3	6	6	3	3	4	6	6	3	5	6	0
13	0	0	0	0	67		2	1	38	999	White British	5	Employed	1	1	0	0	4	5	4	4	4	4	4	4	6	4	4	4	4	0
14	0	1	0	1	63	64	8	1	34	1	White British	5	Unemployed	0	1	0	0	2	7	1	3	1	1	1	1	1	1	1	1	1	0
15	0	0	0	0	59		8	1	30	1	White British	2	Retired	0	1	1	0	7	7	4	7	7	7	7	4	7	1	7	1	1	0
16	0	0	0	0	69		4	1	19	2	White British	3	Retired	0	1	1	0	7	7	3	5	5	2	1	4	3	1	4	1	1	0
17	0	0	0	0	50		3	1	17	1	White British	4	Employed	1	1	0	1	5	5	2	4	4	3	6	4	6	3	2	2	2	0
18	0	0	0	0	61		4	1	999	2	White British	4	Employed	1	0	0	0	7	4	4	2	7	4	1	5	5	7	6	1	7	0
19	1	0	1	0	65		5	1	54	2	White British	2	Employed	1	1	0	0	7	4	1	1	6	1	1	6	1	1	6	1	1	1	0	0	0	0	0	0	0	0	0	0	0	0	0	0	0	0	0	0
20	0	0	0	0	75		5	1	10	2	White British	0	Self-employed	1	0	0	0	1	1	1	1	1	1	3	1	1	1	3	3	1	0
21	0	0	0	0	31		9	1	27	2	White British	3	Employed	1	1	0	0	6	6	1	3	6	1	4	5	5	2	4	1	3	0
22	0	0	0	0	71		9	2		1	White British	2	Retired	0	1	1	0	5	5	5	5	5	5	3	3	5	1	1	3	1	0
23	0	0	0	0	43		5	2		2	White British	3	Self-employed	1	1	0	1	7	5	3	5	6	5	7	7	5	7	5	4	7	0
24	0	0	0	0	59		5	2		2	White British	2	Employed	1	0	0	0	3	3	3	3	3	1	1	2	2	1	1	1	1	0
25	0	1	0	1	56	56	10	2		2	White British	5	Retired	0	1	0	0	4	5	2	5	5	2	3	6	5	2	2	3	1	0
26	0	0	0	0	45		10	2		1	White British	4	Employed	1	1	0	1	6	5	5	7	5	6	2	4	4	6	2	2	3	0
27	1	0	1	0	76		4	2		2	White British	2	Retired	0	1	0	0	1	4	2	2	5	5	2	4	5	1	1	1	1	1	0	0	2	0	2	1	0	0	0	2	0	0	1	0	0	2	1	1
28	0	0	0	0	58		7	2		1	White British	5	Employed,Self-employed	1	0	0	0	6	4	3	5	6	2	2	4	1	1	1	1	1	0
29	1	0	1	0	33		3	2		1	White British	3	Unemployed	0	0	0	1	5	5	5	7	6	3	2	3	5	4	4	4	1	1	2	1	1	1	2	1	0	1	1	2	2	2	1	1	0	2	1	0
30	1	0	1	0	73		6	2		2	White British	3	Retired	0	1	0	0	6	6	6	6	6	5	4	5	5	2	1	1	1	1	1	0	1	0	0	0	0	0	0	1	0	0	1	0	0	0	0	0
31	0	1	0	1	63	64	10	2		1	White British	5	Employed	1	1	0	0	6	6	3	7	7	5	3	6	7	7	7	7	4	0
32	0	1	1	1	73	74	5	2		1	White British	5	Retired	0	1	0	0	7	7	3	4	7	5	2	6	6	999	7	6	999	1	3	2	999	0	2	1	3	1	0	2	0	2	1	0	0	1	0	0
33	1	1	1	1	34	34	8	2		2	White British	5	Employed	1	1	0	1	2	5	5	5	3	5	5	4	3	3	1	1	3	1	1	1	0	0	0	0	3	0	0	1	1	0	1	0	0	1	0	0
34	1	1	1	1	48	49	9	2		2	White British	2	Employed	1	1	0	0	2	6	2	5	5	6	5	7	4	4	6	1	4	1	1	0	0	0	1	1	0	0	1	0	0	0	1	1	0	0	0	1
35	0	0	0	0	57		10	2		1	White British	2	Self-employed	1	0	0	1	2	1	5	2	4	5	4	4	4	1	1	1	7	0
36	0	0	0	1	57	58	10	2		1	White British	5	Employed	1	0	0	0	4	5	4	4	4	2	2	3	3	2	4	3	2	0
37	1	1	1	1	68	69	10	2		2	White British	5	Retired	0	1	0	0	4	5	2	7	7	5	5	7	7	4	4	5	1	1	0	1	0	0	1	0	1	0	0	0	0	0	0	0	0	0	0	0
38	0	0	0	0	47		3	2		2	Black African	5	Employed	1	1	0	0	7	7	7	7	7	1	1	7	7	7	7	7	7	0
39	0	0	0	0	30		6	2		2	White British	4	Employed	1	0	0	0	4	4	5	5	5	3	2	5	5	5	5	3	5	0
40	1	1	1	1	71	71	9	2		2	White British	2	Retired	0	1	0	0	5	5	2	5	5	3	2	4	4	2	2	1	1	1	1	0	0	0	0	0	0	0	0	0	0	1	0	0	0	1	0	0
41	1	1	1	1	62	63	10	2		1	White British	3	Employed	1	1	1	0	4	4	2	4	4	4	4	4	4	4	1	1	1	1	0	0	0	0	0	0	0	0	0	0	0	0	0	0	0	0	0	0
42	1	1	1	1	69	70	9	2		2	White British	5	Retired	0	1	0	0	2	5	1	2	3	1	2	6	1	1	1	1	1	1	2	1	0	0	1	1	0	0	0	0	0	1	0	1	0	0	0	1
43	1	0	1	0	72		6	2		1	White British	2	Retired	0	1	1	1	7	6	3	5	7	2	2	3	3	2	3	2	1	1	2	1	1	0	1	2	2	1	1	0	2	2	2	1	1	1	1	1
44	0	0	0	0	55		10	2		2	White British	2	Retired	0	1	0	0	7	6	6	7	7	5	1	2	7	5	3	2	1	0
45	1	0	1	0	61		9	2		1	White British	2	Employed	1	0	0	0	7	7	1	7	7	3	1	4	6	7	2	2	7	1	0	0	0	0	0	1	0	0	0	0	0	0	0	1	0	0	0	1
46	0	1	0	1	54	54	4	2		2	White British	3	Employed	1	1	0	0	6	4	4	4	4	4	2	4	5	4	3	2	5	0
47	0	1	0	1	61	62	8	2		2	White British	4	Employed	1	1	0	0	7	7	6	7	7	7	7	7	7	7	4	1	7	0
48	1	1	1	1	40	41	10	2		1	Chinese	5	Employed	1	1	0	0	6	6	2	4	5	2	1	4	1	1	7	1	1	1	1	1	0	0	1	0	1	0	0	0	0	0	1	0	0	1	0	0
49	0	1	0	1	54	55	6	2		1	White British	2	Retired	0	1	0	0	6	7	1	5	6	4	1	5	4	1	4	6	1	0
50	1	0	1	0	50		9	2		1	White British	4	Carer/homemaker	0	1	0	0	3	4	2	5	6	2	5	3	4	2	4	2	1	1	0	1	0	0	1	0	0	0	0	1	0	0	0	0	0	0	0	0
51	0	0	0	0	82		9	2		2	White British	2	Retired	0	1	0	0	7	2	1	5	7	2	2	6	5	1	2	1	1	0
52	1	1	1	1	37	38	10	2		2	White British	5	Employed	1	1	0	0	1	2	1	1	2	1	1	1	2	1	2	1	1	1	0	0	0	0	0	0	0	0	0	0	0	0	0	0	0	0	0	0
53	0	0	0	0	66		6	2		1	White British	2	Retired	0	1	1	0	7	4	3	6	6	5	3	5	5	1	6	2	1	0
54	0	0	0	0	41		9	2		2	White British	2	Other	0	1	1	1	6	5	7	7	6	2	1	6	6	4	3	7	1	0
55	1	1	1	1	72	73	4	2		2	White British	2	Retired	0	0	0	0	2	5	1	2	6	1	1	3	5	1	3	1	1	1	0	0	0	0	0	0	0	0	0	0	0	0	0	0	0	0	0	0
56	1	0	1	0	35		9	2		2	White British	5	Self-employed	1	0	0	0	7	5	3	3	7	7	6	6	7	2	2	2	4	1	2	0	1	0	3	0	0	0	0	1	1	2	2	1	0	2	3	2
57	1	1	1	1	69	69	10	2		1	White British	5	Retired	0	1	0	0	3	4	3	3	4	5	5	6	4	3	2	2	1	1	0	1	1	0	2	0	0	0	0	1	0	0	1	0	0	0	0	0
58	0	1	0	1	61	62	3	2		2	White British	0	Retired	0	1	0	1	7	7	7	7	7	1	1	6	6	7	7	1	1	0
59	0	1	0	1	52	52	9	2		2	White British	3	Employed	1	1	1	1	6	6	7	7	7	5	5	6	6	7	6	4	7	0
60	0	0	0	0	55		6	2		2	White British	2	Employed	1	0	0	0	1	1	1	1	2	5	3	7	4	1	1	1	1	0
61	1	0	1	0	37		7	2		1	White British	5	Employed	1	1	0	0	4	6	2	6	6	2	1	5	5	2	2	4	2	1	1	0	0	0	0	0	1	0	0	0	0	1	0	0	0	0	0	0
62	0	0	0	0	54		10	2		1	White British	3	Self-employed	1	0	1	0	4	4	2	4	4	3	1	6	5	4	1	1	4	0
63	1	1	1	1	57	57	6	2		1	White British	2	Self-employed	1	1	0	0	4	7	1	4	7	1	1	4	7	4	4	7	4	1	0	0	0	0	0	0	0	0	0	0	0	0	0	0	0	0	0	0
64	1	1	1	1	58	58	4	2		1	White British	2	Employed	1	1	0	0	6	5	5	4	5	3	2	5	3	3	6	2	7	1	2	2	1	2	1	1	1	1	0	1	0	2	1	1	0	1	2	1
65	1	1	1	1	54	55	9	2		1	White British	5	Employed	1	0	0	1	7	1	4	1	7	1	1	3	1	1	2	2	1	1	2	0	1	0	0	1	0	2	0	1	0	1	1	0	0	1	0	0
66	1	1	1	1	65	66	8	2		1	Other White	5	Retired	0	1	0	0	5	5	6	5	6	4	3	4	5	5	5	6	1	1	1	2	1	1	1	1	1	1	0	1	1	1	1	1	0	1	0	1
67	1	0	1	0	57		8	2		1	White British	2	Carer/homemaker	0	1	0	0	4	7	4	7	7	5	2	7	6	1	1	2	1	1	2	2	1	1	1	1	1	0	0	1	1	2	0	1	1	0	0	0
68	1	1	1	1	60	61	7	2		2	Other White	5	Employed	1	1	0	0	5	5	2	5	6	2	6	4	2	2	2	2	2	1	1	1	0	0	0	1	1	1	0	1	1	0	1	0	0	0	0	1
69	0	1	0	1	35	35	8	2		2	White British	5	Employed	1	1	0	0	5	5	1	7	5	5	2	7	5	3	2	1	3	0
70	0	0	0	0	70		6	2		2	White British	0	Retired	0	1	1	1	7	4	7	7	7	7	7	4	6	1	6	1	1	0
71	0	0	0	0	72		8	2		2	White British	3	Self-employed	1	1	0	0	7	5	2	4	5	6	7	2	1	1	3	1	1	0
72	0	1	0	1	66	67	6	2		2	White British	3	Retired	0	1	0	0	2	5	5	4	4	3	3	4	3	2	1	1	1	0
73	1	0	1	0	79		9	1	999	1	White British	2	Retired	0	1	1	0	6	5	2	3	6	4	3	5	2	1	3	1	1	1	1	0	1	0	1	1	0	1	0	0	0	1	1	1	0	1	0	1
74	1	1	1	1	78	79	7	1	13	2	White British	5	Retired	0	1	1	0	1	6	1	1	1	2	1	5	3	1	1	1	1	1	0	0	0	0	0	0	0	0	0	0	0	0	0	0	0	0	0	0
75	1	0	1	0	32		10	1	999	1	White British	4	Employed	1	1	0	1	7	7	4	6	7	4	2	6	7	7	5	7	7	1	1	0	2	0	1	2	0	1	2	3	2	2	3	3	3	3	3	0
76	1	1	1	1	71	72	3	1	999	1	Other White	3	Retired	0	1	0	0	5	5	5	7	5	7	7	7	7	1	1	1	1	1	1	1	1	0	1	1	0	0	0	2	2	2	1	0	1	1	0	0
77	0	1	0	1	90	90	6	1	26	1	White British	1	Retired	0	1	0	0	4	6	2	4	4	5	1	4	4	1	1	1	1	0
78	0	0	0	0	75		8	1	27	2	White British	2	Retired	0	1	0	1	2	1	3	7	7	3	1	4	3	5	5	3	1	0
79	0	0	0	0	37		9	1	46	1	White British	5	Employed	1	1	0	0	5	5	4	5	5	6	5	4	5	4	5	6	5	0
80	0	0	0	0	73		8	1	999	2	White British	2	Retired	0	1	1	0	5	3	3	5	5	5	2	4	2	2	2	2	1	0
81	0	1	0	1	63	64	8	1	33	2	White British	3	Retired	0	1	0	0	3	7	5	5	7	5	3	6	6	4	6	4	1	0
82	0	0	0	0	74		6	1	20	1	White British	3	Retired	0	0	0	1	5	6	6	6	6	5	2	5	6	2	4	6	1	0
83	1	0	1	0	38		9	1	18	2	White British	5	Employed	1	1	0	0	7	5	3	2	6	2	1	5	2	2	1	4	5	1	2	1	0	0	1	1	0	0	0	0	1	1	1	1	1	0	0	1
84	1	1	1	1	82	83	2	1	52	1	White British	2	Retired	0	1	0	0	7	7	1	1	7	1	1	5	5	1	4	1	1	1	1	2	0	0	1	0	0	0	0	0	0	0	0	0	0	0	0	0
85	0	0	0	0	77		5	1	999	2	White British	5	Retired	0	1	0	0	5	3	1	3	6	1	1	7	4	1	4	1	1	0
86	1	1	1	1	68	68	5	1	999	2	White British	3	Retired	0	1	0	0	5	6	3	6	6	3	1	6	6	1	4	1	1	1	1	0	1	0	1	1	0	0	0	1	1	1	1	1	0	1	1	1
87	0	0	0	0	78		4	1	999	2	White British	2	Retired	0	1	0	0	5	6	1	5	5	2	1	3	4	1	4	2	1	0
88	1	1	1	1	52	53	5	1	32	1	White British	4	Employed	1	0	0	1	7	6	5	5	6	3	2	3	4	5	7	4	6	1	1	1	1	1	1	2	1	1	1	1	2	1	1	1	2	1	1	1
89	0	1	0	1	61	62	8	1	8	2	White British	4	Employed	1	1	0	1	4	6	1	6	7	5	5	7	7	3	3	5	1	0
90	0	1	0	1	67	68	9	1	999	2	White British	3	Self-employed	1	1	0	0	4	5	5	3	5	2	1	6	5	1	6	4	1	0
91	0	1	0	1	68	69	10	1	12	1	White British	3	Retired	0	1	1	0	7	7	4	5	5	4	1	4	7	5	4	3	1	0
92	0	0	1	0			3	1	999	2	White British	4	Retired	0	1	0	0	7	6	999	5	6	3	6	7	6	2	4	4	1	1	1	2	1	1	1	0	1	0	0	1	1	1	1	1	0	1	0	1
93	0	1	0	1	69	70	4	1	999	1	Black Caribbean	3	Retired	0	1	0	0	7	7	7	7	7	2	2	6	6	6	999	2	1	0
94	0	1	0	1	57	58	2	1	55	2	White British	2	Other	0	1	0	1	4	2	4	4	4	2	1	1	1	1	1	1	1	0
95	0	0	0	0	60		9	1	999	1	White British	3	Retired	0	1	0	0	2	2	2	3	3	6	6	3	3	1	1	3	1	0
96	1	1	1	1	71	72	9	1	17	2	White British	3	Self-employed	1	1	0	0	5	6	2	2	4	2	1	5	4	1	3	1	1	1	1	1	0	2	1	2	0	0	0	2	2	1	1	1	0	2	0	1
97	0	1	0	1	76	76	3	1	999	2	White British	5	Retired	0	1	0	0	3	2	1	1	3	1	1	1	1	1	3	1	1	0
98	1	1	1	1	58	59	6	1	999	2	White British	4	Employed	1	1	0	0	4	2	2	3	4	5	2	3	5	6	1	1	6	1	0	1	1	0	0	0	0	0	0	0	0	0	0	0	0	0	0	0
99	0	0	0	0	60		9	1	6	1	White British	3	Retired	0	1	0	0	7	7	1	6	7	7	2	7	5	1	6	1	1	0
100	1	1	1	1	63	63	9	1	42	1	White British	2	Self-employed	1	1	0	0	7	5	1	6	6	1	1	1	2	2	1	1	2	1	1	1	0	1	1	0	0	0	1	0	0	0	1	1	0	0	0	0
101	1	0	1	0	75		9	1	999	2	White British	0	Retired	0	1	1	0	1	1	1	1	1	1	1	3	1	1	1	1	1	1	0	0	0	0	0	0	0	0	0	0	0	0	0	0	0	0	0	0
102	1	1	1	1	83	84	9	1	999	1	White British	2	Retired	0	1	1	1	2	5	2	6	4	1	1	3	5	1	1	1	1	1	0	0	0	1	1	0	0	1	1	0	0	0	0	0	0	1	0	0
103	1	0	1	0	67		6	2		2	White British	3	Retired	0	0	0	0	4	4	2	3	5	2	2	4	2	1	2	1	1	1	1	0	1	0	1	0	0	0	0	0	0	0	1	0	0	1	0	0
104	0	0	0	0	56		7	2		2	Other Mixed	4	Employed	1	1	0	0	7	6	6	7	7	2	4	5	2	5	4	1	3	0
105	0	0	1	0	36		2	2		1	White British	3	Employed	1	1	0	0	2	3	3	5	999	2	1	2	1	2	1	1	2	1	0	0	0	0	0	0	0	0	0	0	0	0	0	0	0	0	0	0
106	0	0	0	0	50		5	2		1	White British	5	Carer/homemaker	0	0	0	0	4	3	1	2	5	2	2	4	2	1	2	1	1	0
107	0	1	1	1	64	65	5	2		1	White British	2	Carer/homemaker	0	1	1	0	7	5	2	1	7	5	1	5	5	999	5	1	1	1	1	1	999	0	2	1	0	0	3	2	1	2	999	0	1	2	2	1
108	0	1	0	1	50	51	10	2		2	White British	3	Employed	1	1	0	0	4	5	1	6	4	5	3	5	6	6	1	1	6	0
109	1	1	1	1	68	69	5	2		2	White British	3	Retired	0	0	0	0	5	2	2	2	3	1	2	5	3	1	1	1	1	1	1	0	0	0	0	0	0	0	0	0	0	0	1	0	0	0	0	0
110	0	0	1	0	51		4	2		1	White British	3	Employed	1	1	0	0	6	5	999	4	6	3	4	5	5	6	3	2	7	1	1	0	1	0	1	2	0	1	0	1	0	1	1	1	0	0	0	1
111	1	1	1	1	53	54	5	2		2	White British	3	Employed	1	1	1	0	7	6	6	6	7	2	2	4	3	5	4	2	3	1	1	0	1	0	1	1	0	1	0	0	1	1	2	1	1	1	0	1
112	1	1	1	1	48	48	7	2		1	White British	5	Employed	1	0	0	0	3	5	6	6	4	6	6	3	2	3	2	5	5	1	1	0	1	0	2	1	0	1	0	1	1	1	1	1	0	1	0	1
113	1	1	1	1	69	70	9	2		2	White British	5	Retired	0	1	0	0	2	2	2	1	2	1	1	3	3	1	2	1	1	1	1	0	0	0	0	0	0	1	0	0	1	1	0	1	0	0	0	1
114	0	0	0	0	64		2	2		2	White British	4	Employed	1	1	0	0	6	5	4	5	7	4	2	6	6	6	6	6	4	0
115	0	1	0	1	64	65	8	2		2	White British	5	Retired	0	1	0	0	5	5	2	1	5	6	6	4	6	1	6	5	1	0
116	0	0	1	1	78	79	4	2		1	White British	2	Retired	0	1	0	1	4	4	4	5	5	5	3	5	4	999	999	2	999	1	0	0	1	0	1	0	0	0	0	0	0	1	0	0	0	0	0	0
117	0	1	0	1	60	61	5	2		2	White British	3	Employed,Self-employed	1	1	0	0	2	6	4	3	2	6	5	4	3	2	2	3	2	0
118	1	0	1	0	61		3	2		1	White British	2	Retired	0	1	0	1	5	3	4	5	5	3	1	2	3	1	1	1	1	1	1	1	1	0	2	1	0	0	1	1	1	1	2	2	1	2	1	1
119	0	1	0	1	57	57	6	2		2	White British	5	Self-employed	1	0	0	0	3	6	2	6	6	2	1	2	5	1	3	1	1	0
120	0	0	0	0	57		9	2		1	White British	3	Self-employed	1	0	0	0	7	7	7	7	7	7	3	6	6	6	7	2	5	0
121	0	1	0	1	67	68	4	2		1	White British	4	Retired	0	1	0	0	7	6	3	4	7	1	1	5	7	1	7	3	1	0
122	0	0	0	0	31		4	2		1	White British	5	Employed	1	1	0	0	2	4	1	7	3	1	1	2	3	2	2	1	2	0
123	1	0	1	0	59		9	2		2	White British	5	Self-employed	1	0	1	0	5	5	4	3	6	3	3	6	5	7	3	1	7	1	0	2	1	0	1	2	2	1	0	2	1	2	2	2	0	1	1	2
124	1	1	1	1	64	64	5	2		1	White British	4	Retired	0	0	0	0	3	5	1	4	2	1	2	5	6	1	2	1	1	1	0	0	0	0	1	0	1	0	0	0	0	0	0	0	0	0	0	0
125	0	1	0	1	50	51	2	2		2	White British	5	Employed	1	0	0	0	3	3	3	3	3	6	3	7	4	6	4	3	6	0
126	1	1	1	1	80	80	9	2		2	White British	5	Retired	0	1	0	0	3	2	1	1	3	2	5	7	3	1	4	1	1	1	0	0	0	0	0	0	0	0	0	0	0	0	0	1	0	0	0	1
127	1	1	1	1	72	72	5	2		2	White British	2	Retired	0	0	0	0	2	2	1	1	1	1	1	3	2	1	3	1	1	1	0	0	0	0	0	0	0	0	0	0	0	0	0	0	0	0	0	0
128	1	1	1	1	64	65	4	2		1	White British	5	Self-employed	1	1	0	0	5	7	2	4	6	1	1	3	2	5	2	2	2	1	1	0	0	0	1	1	0	0	0	1	0	1	1	0	0	1	0	1
129	1	0	1	0	75		5	2		2	White British	0	Retired	0	1	0	0	5	5	1	1	5	1	1	7	5	1	1	1	1	1	0	0	0	0	0	0	0	0	0	0	0	0	0	0	0	0	0	0
130	1	0	1	0	55		5	2		2	White British	3	Employed	1	1	0	0	5	3	2	2	2	2	2	4	5	3	2	2	3	1	2	0	1	0	1	1	0	1	0	3	1	2	1	0	0	1	0	1
131	1	0	1	0	80		10	1	9	1	White British	5	Retired	0	0	0	0	4	5	1	6	6	5	2	4	5	2	6	6	1	1	0	1	0	0	1	0	0	0	0	0	0	0	0	0	0	0	0	1
132	0	1	0	1	56	57	9	1	999	2	White British	5	Self-employed	1	0	0	0	4	6	1	4	5	1	1	4	4	1	1	1	1	0
133	0	1	0	1	56	57	9	1	999	1	Other Asian	5	Employed	1	0	0	0	7	6	2	7	7	4	1	6	5	7	6	2	7	0
134	1	1	1	1	44	45	6	1	999	1	Bangladeshi	5	Employed	1	1	0	0	6	6	2	7	7	4	1	7	7	4	7	1	4	1	2	2	1	2	2	1	1	1	1	0	1	1	1	1	0	1	0	1
135	1	0	1	0	51		6	1	999	2	White British	3	Unemployed	0	0	0	0	5	4	3	5	5	2	1	5	1	7	3	1	7	1	1	0	0	0	2	0	0	1	0	0	1	1	1	0	0	1	0	1
136	0	0	1	0	67		9	1	999	1	White British	2	Retired	0	1	0	0	3	999	999	999	3	3	999	3	999	999	999	999	999	1	0	0	0	0	1	0	0	0	0	1	0	1	1	0	0	1	0	0
137	1	1	1	1	78	78	7	1	999	2	White British	4	Retired	0	0	0	0	2	3	1	5	2	4	4	1	1	1	1	1	1	1	0	1	2	0	1	1	1	0	0	0	1	1	0	1	0	0	0	1
138	1	1	1	1	68	69	5	1	999	1	White British	2	Retired	0	0	1	0	7	7	5	7	7	4	2	7	7	1	1	1	1	1	1	2	1	1	2	2	0	0	0	1	1	1	2	0	1	1	1	1
139	1	1	1	1	48	49	6	1	15	2	White British	5	Employed	1	0	0	0	6	4	3	6	6	7	2	6	6	6	4	2	6	1	2	1	3	3	2	0	1	1	0	3	3	3	3	2	1	3	3	2
140	1	1	1	1	52	53	7	1	999	1	White British	3	Employed	1	1	1	1	6	5	6	7	5	1	1	5	1	1	5	1	1	1	2	2	3	0	1	0	0	0	1	3	1	3	3	1	1	3	2	2
141	0	0	0	0	37		8	1	999	1	Other Asian	3	Unemployed	0	1	0	1	7	7	7	7	7	7	5	7	6	1	1	3	1	0
142	1	0	1	0	89		8	1	999	2	White British	3	Retired	0	1	0	0	6	5	1	3	3	3	3	5	3	1	3	3	2	1	0	3	1	0	2	0	0	0	0	0	0	0	1	0	0	1	0	0
143	1	1	1	1	77	78	9	1	999	2	White British	2	Retired	0	1	0	0	4	4	4	4	4	4	1	4	4	1	4	1	1	1	1	0	1	1	1	1	0	1	1	1	0	1	1	1	0	1	0	0
144	0	1	0	1	70	71	10	1	999	2	White British	3	Retired	0	1	0	0	6	6	2	5	7	3	6	7	6	2	1	2	1	0
145	0	1	0	1	44	44	6	1	999	1	White British	5	Employed	1	1	0	0	4	6	2	2	2	2	2	5	2	1	2	2	1	0
146	0	0	0	0	41		8	1	999	2	Other White	5	Employed	1	1	0	0	4	4	2	2	4	4	4	4	4	2	4	4	2	0
147	1	0	1	0	84		6	1	999	1	White British	2	Retired	0	1	0	0	7	6	5	7	7	6	2	5	5	1	1	1	1	1	0	1	1	0	3	1	2	1	3	3	1	1	2	1	1	3	3	1
148	1	1	1	1	65	66	9	1	41	2	White British	2	Self-employed	1	1	0	0	6	6	1	4	5	3	4	6	4	1	5	4	1	1	1	0	0	0	0	0	1	0	0	0	0	0	0	0	0	0	0	1
149	0	0	0	0	67		10	1	31	2	White British	2	Retired	0	0	0	0	2	4	2	2	4	4	3	2	4	2	2	1	1	0
150	1	1	1	1	78	78	3	1	999	1	White British	2	Retired	0	1	0	0	6	3	3	3	6	4	5	6	6	4	4	4	999	1	1	0	0	0	0	1	0	0	1	0	0	0	0	0	0	1	0	0
151	0	0	0	0	52		6	1	10	2	White British	5	Employed	1	1	0	0	3	3	3	3	3	3	3	6	3	6	3	3	6	0
152	0	1	0	1	70	70	5	1	48	2	White British	3	Retired	0	1	0	0	3	6	1	3	3	5	5	4	4	1	1	1	1	0
153	0	1	0	1	71	71	6	1	23	2	White British	2	Retired	0	1	1	0	7	5	6	6	6	1	1	5	2	2	1	1	1	0
154	0	0	0	0	73		10	1	999	1	White British	2	Retired	0	0	0	0	4	4	1	4	4	1	1	4	1	1	4	1	1	0
155	0	1	0	1	77	77	9	1	43	1	Any other ethnic group	3	Retired	0	1	0	0	4	5	1	2	5	5	5	7	4	1	5	1	1	0
156	0	0	0	1	74	75	999	1	999	1	White British	5	Retired	0	0	0	0	4	4	4	4	4	1	1	5	4	1	2	1	1	0
157	0	0	0	0	73		7	1	999	1	White British	2	Retired	0	1	0	0	5	5	3	5	5	5	5	5	5	2	2	4	2	0
158	1	1	1	1	56	57	6	1	999	1	White British	3	Retired	0	1	0	0	5	4	2	2	5	2	2	2	4	1	5	1	1	1	1	0	0	0	0	0	0	0	0	0	0	1	0	0	0	1	0	0
159	1	0	1	0	52		5	1	8	2	White British	3	Employed	1	1	1	0	5	7	2	5	6	1	4	4	3	4	1	1	3	1	0	1	1	2	0	0	0	0	0	0	0	0	0	0	0	0	0	0
160	0	0	0	0	65		9	1	18	1	White British	2	Retired	0	0	0	0	6	6	4	4	6	4	3	6	5	3	3	4	1	0
161	0	1	0	1	41	42	8	1	99	1	White British	3	Employed	1	1	0	0	5	5	1	1	4	4	4	4	5	1	1	1	1	0
162	1	0	1	0	76		4	1	999	2	White British	2	Retired	0	0	0	0	6	2	2	2	6	6	2	6	2	1	6	2	1	1	0	1	0	0	0	0	0	0	0	0	0	0	0	1	0	1	0	0
163	0	0	0	0	72		10	1	40	1	White British	3	Retired	0	0	0	0	7	7	1	7	7	7	7	7	7	1	1	1	1	0
164	0	0	0	0	34		5	1	106	2	White British	3	Employed	1	1	0	1	6	7	4	3	6	2	4	3	5	5	4	6	4	0
165	1	0	1	0	38		9	1	82	2	White British	5	Employed	1	0	0	0	2	3	6	6	7	2	3	6	3	7	2	2	6	1	0	0	0	0	0	1	0	0	0	1	1	0	2	0	0	1	0	0
166	1	1	1	1	65	66	9	1	44	1	White British	3	Retired	0	0	0	1	7	6	7	7	7	2	2	7	3	2	3	3	1	1	3	3	3	3	3	3	3	3	3	3	3	3	3	3	3	3	3	2
167	1	0	1	0	54		3	1	38	2	White British	3	Employed	1	1	0	0	7	7	5	7	7	6	7	7	6	6	7	3	6	1	2	2	1	1	1	1	2	1	0	2	2	2	2	1	0	2	1	1
168	0	0	0	0	54		7	1	999	2	White British	4	Other	0	0	0	0	4	4	4	4	4	3	1	3	5	2	4	1	1	0
169	0	0	0	0	73		10	1	999	2	White British	3	Retired	0	1	0	0	5	4	2	4	4	2	1	5	3	3	5	2	1	0
170	0	1	0	1	74	74	10	1	37	1	White British	2	Retired	0	0	0	0	7	999	4	999	4	5	1	4	5	1	4	6	1	0
171	0	0	0	0	32		9	1	29	1	White British	5	Employed	1	0	0	0	5	5	3	4	5	3	4	6	6	6	4	2	6	0
172	0	1	0	1	62	62	7	1	11	1	White British	3	Employed	1	1	0	0	3	3	3	3	4	3	1	1	3	3	3	1	3	0
173	1	0	1	0	69		9	1	36	2	White British	2	Retired	0	0	0	0	4	4	1	1	4	6	6	6	4	1	1	1	1	1	0	0	0	0	1	0	1	0	0	0	0	0	0	0	0	0	0	0
174	1	1	1	1	65	65	3	1	999	2	White British	5	Retired	0	1	1	0	5	2	6	3	5	6	6	3	2	1	1	1	1	1	0	0	999	0	0	0	0	0	0	1	0	0	1	0	1	1	0	0
175	1	0	1	0	76		4	1	999	1	White British	2	Retired	0	1	1	1	6	5	3	6	6	5	1	4	1	1	1	1	1	1	0	1	1	0	0	1	0	0	0	1	1	1	1	0	1	1	1	0
176	1	0	1	0	58		9	1	999	2	White British	5	Employed	1	0	0	0	4	4	1	3	5	5	7	5	1	4	1	1	4	1	1	0	0	0	1	0	0	0	0	1	1	1	0	0	0	0	0	0
177	0	1	0	1	68	68	8	2		1	White British	5	Retired	0	1	0	0	3	2	2	3	3	3	999	5	1	1	3	1	1	0
178	1	0	1	0	55		9	2		1	White British	3	Employed	1	0	0	1	4	4	6	6	4	4	3	3	4	3	4	7	2	1	2	0	1	0	1	3	1	1	1	1	1	1	1	3	1	2	1	2
179	1	0	1	0	57		4	2		2	White British	3	Employed	1	1	0	0	3	1	5	5	5	7	7	7	5	7	3	2	7	1	2	0	1	0	1	0	0	0	0	1	0	1	1	0	0	1	0	0
180	0	0	0	0	60		5	2		1	White British	0	Employed	1	0	0	0	7	7	5	7	7	7	3	7	3	7	999	6	999	0
181	0	0	0	0	47		8	2		1	White British	4	Employed	1	1	1	1	999	999	5	999	999	999	999	999	999	999	999	999	999	0
182	0	0	0	0	66		9	2		1	White British	2	Retired	0	0	1	1	6	5	4	6	6	4	4	4	4	2	1	2	1	0
183	0	0	0	0	50		4	2		2	White British	2	Unemployed	0	1	0	0	7	7	7	7	7	7	1	7	7	7	1	4	1	0
184	0	0	0	0	33		2	2		1	Black African	5	Student,Employed	1	1	0	0	6	6	4	7	7	5	1	5	5	7	3	2	5	0
185	0	0	0	0	56		5	2		2	White British	3	Employed	1	0	0	0	7	6	3	5	6	4	2	5	6	6	6	3	6	0
186	0	0	0	0	57		7	2		2	White British	5	Employed	1	1	0	0	7	7	4	5	7	5	3	4	6	5	4	2	5	0
187	1	0	1	0	49		10	2		2	White British	2	Self-employed	1	1	0	0	4	5	4	4	4	1	1	4	4	4	1	4	4	1	0	0	1	0	1	1	1	1	0	0	1	0	1	1	0	1	0	1
188	1	1	1	1	56	57	9	2		1	White British	5	Employed	1	1	0	0	5	6	2	5	5	3	2	3	3	4	4	2	1	1	1	0	1	0	0	0	0	0	0	0	0	0	0	1	0	0	0	0
189	1	0	1	0	53		7	2		2	White British	5	Employed	1	1	0	0	5	1	2	1	3	5	1	5	1	5	1	1	1	1	0	0	1	0	1	1	0	0	0	0	0	1	0	1	0	1	0	1
190	0	0	1	0	42		9	2		2	Indian	5	Employed	1	0	0	0	4	6	6	6	6	6	7	999	1	1	999	2	7	1	1	1	2	2	2	2	2	2	2	2	2	2	2	1	2	2	2	2
191	0	0	0	0	50		3	2		2	White British	3	Retired	0	0	0	0	1	1	1	1	1	7	7	7	1	1	1	1	1	0
192	0	0	0	0	60		6	2		1	White British	2	Retired	0	1	0	0	4	4	5	5	4	5	7	4	4	1	4	1	1	0
193	0	0	0	0	59		8	2		1	White British	2	Carer/homemaker	0	1	1	0	7	5	7	2	4	7	4	5	6	4	4	2	4	0
194	0	0	0	0	51		5	2		1	White British	2	Employed	1	1	0	0	6	6	3	3	6	7	1	7	4	7	5	1	7	0													2
195	0	1	0	1	67	68	7	2		2	White British	2	Retired	0	1	1	1	7	7	7	5	7	7	5	5	7	5	7	5	1	0
196	0	0	0	0	55		4	2		2	White British	2	Carer/homemaker	0	1	0	1	1	1	1	2	1	1	1	1	1	1	1	1	1	0
197	1	1	1	1	50	51	9	2		2	White British	5	Employed	1	0	1	0	1	1	1	1	1	1	1	1	1	1	1	1	1	1	0	0	0	0	0	0	0	0	0	0	0	0	0	0	0	0	0	0
198	0	0	0	0	42		4	2		2	Pakistani	5	Employed	1	1	0	0	4	6	4	4	4	6	6	7	5	7	2	1	7	0
199	1	0	1	0	63		4	2		1	White British	5	Employed	1	1	0	0	6	6	5	5	6	5	3	6	4	3	6	4	3	1	1	1	0	0	1	0	0	0	0	0	0	0	1	0	0	1	0	1
200	1	0	1	0	63		4	2		2	White Irish	2	Employed	1	1	0	0	5	6	4	4	5	6	4	6	4	4	4	1	2	1	1	0	1	0	1	1	0	1	1	1	1	1	1	1	0	1	1	1
201	1	0	1	0	44		10	2		1	White British	3	Employed	1	1	0	0	5	5	5	7	6	6	6	6	5	4	5	2	4	1	1	0	2	2	2	2	1	2	0	1	2	1	1	1	0	1	0	1
202	0	0	0	0	58		9	2		2	Other White	5	Retired	0	1	0	0	5	7	2	4	4	2	1	6	5	1	7	1	1	0
203	0	0	0	0	61		10	2		2	White British	3	Unemployed	0	1	1	0	7	7	7	7	7	5	2	5	7	5	6	6	1	0
204	0	0	0	0	38		9	2		2	White British	3	Employed	1	1	0	1	6	6	6	6	6	6	6	7	7	6	6	4	7	0
205	0	0	0	0	69		6	1	49	1	White British	2	Retired	0	1	0	0	7	1	1	4	7	1	1	1	4	1	1	1	1	0
206	0	0	0	0	66		10	1	14	2	White British	3	Retired	0	1	0	1	5	4	3	4	4	3	2	3	3	3	3	4	2	0
207	1	1	1	1	53	53	7	1	90	1	White British	3	Employed	1	1	0	0	7	7	6	6	7	5	1	5	6	7	7	2	7	1	1	0	0	0	0	1	0	1	1	1	1	1	1	1	0	0	0	0
208	1	1	1	1	64	65	3	1	39	2	White British	4	Other	0	1	1	0	6	7	1	2	5	7	6	7	7	6	1	1	1	1	1	3	2	3	2	2	0	0	0	3	0	0	0	0	0	0	1	0
209	1	0	1	0	56		8	1	22	1	White British	2	Other	0	1	1	1	6	5	5	5	6	6	4	5	4	4	5	4	3	1	2	3	2	1	2	2	999	1	2	3	2	2	2	1	1	2	2	1
210	0	1	0	1	42	43	6	1	85	2	White British	3	Employed	1	1	0	0	2	4	2	5	5	2	2	1	4	2	2	1	3	0
211	0	0	0	0	55		8	1	29	1	White British	3	Employed	1	1	0	0	1	1	1	1	1	1	1	1	1	1	1	1	1	0
212	0	1	0	1	68	69	9	1	31	2	White British	2	Employed	1	1	1	0	5	5	1	3	4	4	1	4	4	2	3	2	1	0
213	1	1	1	1	48	49	10	1	47	2	White British	4	Employed	1	1	0	0	1	4	1	4	1	5	2	1	1	2	1	1	2	1	3	1	1	0	0	1	0	0	0	0	1	1	0	1	0	0	0	1
214	1	1	1	1	56	57	2	1	23	2	White Irish	3	Employed	1	1	0	0	5	6	1	1	6	2	1	1	6	1	1	1	1	1	0	1	0	0	2	0	1	0	0	1	0	0	1	1	0	0	1	1
215	1	0	1	0	53		6	1	28	2	White British	4	Employed	1	1	0	1	5	3	5	4	5	6	6	7	5	7	4	1	7	1	1	0	1	0	1	1	0	0	0	0	1	1	0	0	0	1	0	0
216	0	0	0	0	84		3	1	11	1	White British	2	Retired	0	1	0	1	1	1	1	1	7	1	1	1	1	1	1	1	1	0
217	0	1	0	1	69	70	8	1	56	1	White British	2	Retired	0	0	0	0	7	6	3	5	5	2	3	3	2	1	1	2	1	0
218	0	1	0	1	66	67	9	1	29	2	White British	0	Employed	1	1	0	0	7	7	1	7	7	3	1	5	3	1	7	1	1	0
219	1	0	1	1	81	81	10	1	31	2	White British	2	Retired	0	1	0	0	5	6	1	3	6	1	1	6	6	1	1	1	1	1	0	2	0	1	1	1	0	0	1	0	1	1	0	1	0	0	0	1
220	1	1	1	1	72	72	8	1	53	2	White British	4	Self-employed	1	0	0	0	4	7	4	3	3	6	6	7	6	6	2	5	1	1	1	0	0	0	1	1	0	0	0	1	1	1	1	1	0	1	1	1
221	1	1	1	1	29	30	4	1	80	2	White British	3	Employed	1	1	0	1	5	6	7	5	5	6	6	7	6	5	1	5	5	1	2	0	0	1	1	1	0	0	0	1	1	2	1	0	1	0	0	0
222	1	0	1	0	18		8	1	90	1	White British	3	Student,Employed	1	0	0	0	6	4	6	6	4	5	1	3	4	5	5	3	5	1	2	0	1	0	0	1	0	1	1	1	1	1	1	0	1	0	0	1
223	0	0	0	0	55		8	1	51	2	White British	5	Employed	1	0	0	0	3	7	5	5	5	4	2	4	5	4	4	2	5	0
224	0	0	1	0	27		999	1	90	1	White British	5	Employed	1	1	0	1	5	5	4	5	5	3	2	3	3	1	1	6	1	1	1	1	0	0	1	2	0	1	0	0	1	1	0	1	2	1	1	1
225	1	1	1	1	77	77	6	1	37	2	White British	3	Retired	0	1	0	0	7	4	2	7	7	5	5	7	1	1	1	1	1	1	0	2	1	0	2	1	0	0	0	0	0	0	0	0	0	0	0	0
226	1	1	1	1	72	73	7	1	26	2	White British	4	Retired	0	1	1	0	4	6	2	5	5	5	5	6	6	3	3	7	1	1	1	1	1	1	2	2	0	0	0	1	1	1	1	2	0	1	1	1
227	0	1	1	1	69	70	5	1	999	1	White British	5	Retired	0	1	0	0	4	3	1	4	4	2	1	4	5	1	999	1	999	1	0	0	0	0	0	0	0	0	0	0	0	0	0	0	0	0	0	0
228	0	1	0	1	66	66	10	1	62	1	White British	5	Retired	0	1	0	0	5	6	2	6	4	4	1	6	2	1	1	1	1	0
229	0	1	0	1	70	71	6	1	26	2	White British	5	Self-employed	1	1	0	0	6	6	2	4	6	3	2	6	3	4	4	1	2	0
230	0	0	0	0	54		9	1	22	2	White British	3	Employed	1	1	0	0	3	4	3	3	3	5	5	5	4	3	5	3	4	0
231	1	1	1	1	69	70	9	1	90	2	White British	4	Retired	0	1	0	0	6	5	4	5	6	6	6	4	5	1	6	5	1	1	0	1	1	0	0	0	0	0	1	1	1	0	0	1	0	1	0	1
232	1	1	1	1	74	74	10	1	47	2	White British	3	Retired	0	1	1	0	6	6	1	5	2	5	1	7	3	1	4	1	1	1	0	0	0	0	1	0	3	0	0	0	0	0	0	1	0	0	0	0
233	1	1	1	1	71	72	6	1	21	2	White British	3	Retired	0	0	1	0	4	1	1	1	4	1	1	1	1	1	1	1	1	1	0	0	0	0	0	0	0	0	0	0	0	0	0	0	0	0	0	0
234	0	0	1	0	75		6	1	25	2	White British	4	Retired	0	0	1	0	1	3	1	1	1	1	1	1	1	2	1	999	1	1	0	0	0	0	0	0	0	0	0	0	0	0	0	2	0	0	0	0
235	1	1	1	1	75	76	10	1	26	1	White British	5	Retired	0	1	0	0	7	7	1	6	7	7	7	7	6	1	7	2	1	1	0	0	1	0	1	0	0	0	0	0	0	0	0	1	0	0	0	0
236	1	0	1	0	47		1	2		2	White British	5	Employed	1	1	1	0	2	5	1	2	3	1	1	3	3	2	4	1	2	1	0	0	0	0	0	0	0	0	0	0	0	0	0	0	0	1	0	0
237	0	1	1	1	78	78	6	2		2	White British	3	Retired	0	0	0	0	1	1	1	1	1	1	1	1	999	1	1	1	1	1	0	0	0	0	0	0	1	0	0	0	0	0	0	0	0	0	0	0
238	1	0	1	0	72		9	2		2	White British	5	Retired	0	1	0	0	3	4	5	5	6	6	1	7	7	1	1	6	1	1	1	0	1	0	1	0	0	0	0	1	1	1	1	0	1	1	0	1
239	0	0	0	0	56		6	2		2	White British	2	Employed	1	1	1	1	6	6	5	3	6	1	1	4	6	6	4	4	5	0
240	0	0	0	0	67		8	2		1	White British	3	Retired	0	1	0	1	7	5	5	5	5	3	1	2	3	1	1	3	1	0
241	0	1	0	1	67	68	10	2		1	White British	5	Retired	0	0	0	0	1	3	1	2	2	1	5	2	1	1	1	1	1	0
242	0	0	0	0	70		5	2		2	Indian	2	Retired	0	1	0	0	6	3	1	1	7	2	1	5	2	3	4	1	3	0
243	0	1	0	1	64	65	10	2		1	White British	2	Employed	1	1	0	0	4	4	1	5	5	1	1	5	1	6	1	2	1	0
244	1	0	1	0	69		4	2		1	White British	3	Retired	0	0	0	0	5	5	5	6	6	5	5	7	6	4	1	3	1	1	1	1	1	0	2	1	0	1	1	0	1	1	0	0	0	0	0	1
245	0	1	0	1	63	63	7	2		1	White British	3	Retired	0	1	0	1	7	7	7	7	7	7	1	1	7	4	4	7	1	0
246	0	1	0	1	73	74	9	2		2	White British	4	Retired	0	1	1	0	2	4	3	3	4	6	7	7	6	1	4	5	1	0
247	1	1	1	1	67	68	7	2		1	White British	2	Retired	0	1	1	1	7	6	4	7	7	2	1	4	5	2	5	2	999	1	1	0	1	0	1	1	0	1	0	1	1	1	1	1	0	1	2	1
248	0	1	0	1	54	54	6	2		2	White British	5	Self-employed	1	1	0	0	7	7	5	7	7	3	2	7	7	7	7	7	7	0
249	0	0	0	1	66	66	8	2		1	Chinese	3	Retired	0	1	1	0	5	4	2	2	4	4	2	4	4	1	1	1	1	0
250	0	0	0	0	45		9	2		1	White British	5	Employed	1	0	0	1	7	7	3	5	6	4	3	5	6	7	7	1	7	0
251	0	0	0	0	53		7	2		1	White British	0	Employed	1	0	1	1	7	7	7	7	7	7	1	2	7	7	3	2	7	0
252	0	1	0	1	59	60	10	2		2	White British	5	Employed	1	0	0	0	3	5	1	1	7	4	1	6	5	1	4	1	1	0
253	1	0	1	0	59		9	2		2	White British	4	Employed	1	1	0	0	5	6	3	6	6	3	1	6	6	5	2	2	5	1	1	0	0	0	0	1	0	0	0	0	1	1	0	1	0	0	0	0
254	0	1	0	1	63	64	10	2		1	White British	5	Retired	0	0	0	0	4	5	4	5	5	3	2	6	6	2	5	2	1	0
255	0	0	0	0			9	2		1	White British	4	Employed	1	1	0	1	3	4	2	6	6	7	7	6	6	4	4	7	6	0
256	0	1	0	1	67	67	8	2		2	White British	0	Employed	1	1	1	0	7	7	5	5	7	1	1	7	7	7	7	5	7	0
257	1	0	1	0	69		8	2		1	White British	5	Retired	0	1	0	1	1	7	2	6	6	1	1	1	2	1	1	1	1	1	0	1	0	0	1	0	0	0	0	1	0	1	3	0	0	0	0	0
258	1	0	1	0	58		10	2		2	White British	3	Employed	1	1	0	1	7	7	7	7	7	6	2	5	5	4	1	2	4	1	3	1	2	0	2	1	0	1	0	1	1	3	2	1	0	0	1	0
259	0	0	0	0	54		10	2		2	White British	2	Self-employed	1	1	0	0	6	7	6	7	7	5	1	1	7	3	1	7	1	0
260	1	0	1	0	35		7	2		1	White British	3	Self-employed	1	0	0	1	7	7	4	4	7	5	4	5	6	7	7	7	7	1	1	0	0	0	1	0	0	2	0	0	1	1	1	1	1	0	0	1
261	0	1	0	1	61	62	7	2		1	White British	2	Retired	0	1	1	0	7	7	4	6	7	4	1	4	3	3	3	1	1	0
262	1	0	1	0	59		8	2		1	White British	3	Employed	1	1	0	0	4	5	2	4	4	3	2	4	2	4	4	3	4	1	0	0	1	0	1	0	0	0	0	1	0	0	1	0	0	1	0	0
263	0	0	0	0	68		8	2		2	Other White	3	Retired	0	1	1	0	5	5	3	6	6	6	6	5	7	1	2	1	1	0
264	1	0	1	0	34		5	2		1	Indian	5	Employed	1	1	0	0	5	4	1	1	7	2	1	2	4	1	1	1	1	1	1	1	0	0	0	0	0	0	0	0	0	0	0	0	0	0	0	0
265	1	0	1	0	64		4	2		2	Indian	3	Retired	0	1	1	0	3	2	2	4	3	4	2	4	2	5	2	2	2	1	1	2	1	0	1	1	2	0	0	0	1	1	0	0	0	1	0	1
266	1	0	1	0	65		4	2		1	Indian	5	Unemployed	0	1	1	1	5	5	5	5	5	5	7	5	5	7	1	4	5	1	1	2	1	0	1	1	1	1	1	0	1	0	1	1	1	1	0	1
267	0	1	0	1	72	73	8	2		2	White British	5	Employed	1	1	0	0	5	6	3	6	7	5	3	3	2	1	2	2	1	0
268	1	1	1	1	58	59	10	2		1	White British	3	Retired	0	1	1	1	6	6	6	6	6	4	3	5	6	2	6	1	1	1	1	1	0	0	2	1	0	1	0	0	1	1	0	1	0	1	0	1
269	1	0	1	1	65	66	10	2		1	White British	5	Employed	1	1	0	0	4	5	1	1	4	1	1	3	1	1	5	1	1	1	0	0	0	0	0	0	0	0	0	0	0	0	0	0	0	0	0	0
270	0	0	0	0	39		8	2		1	White British	3	Employed	1	0	0	0	5	6	6	6	6	6	4	4	4	5	5	1	5	0
271	1	0	1	0	32		7	2		2	White British	3	Self-employed	1	1	0	1	4	6	1	4	5	2	1	6	6	4	1	1	2	1	2	0	2	0	1	0	0	1	0	2	1	1	1	2	0	2	1	2
272	1	1	1	1	51	51	7	2		2	White British	3	Employed	1	0	0	0	3	5	1	1	1	1	5	2	2	1	1	1	1	1	0	0	0	0	1	1	0	0	0	1	1	1	1	1	0	1	1	1
273	0	1	0	1	45	46	8	2		1	White British	3	Employed	1	0	0	0	5	7	7	7	4	5	2	6	4	7	4	7	5	0
274	1	0	1	0	63		9	2		1	White British	2	Retired	0	1	0	0	7	7	7	7	7	6	5	4	5	3	4	1	1	1	1	3	2	2	3	1	0	1	0	2	2	2	2	2	2	2	1	1
275	1	1	1	1	61	61	8	2		2	White British	5	Retired	0	0	0	0	7	7	5	6	7	5	4	6	4	1	4	5	1	1	1	1	1	0	1	1	0	0	0	1	0	0	1	1	0	1	1	0
276	1	0	1	0	53		10	2		2	White British	5	Employed	1	1	0	0	5	6	2	5	5	2	1	4	3	2	3	1	2	1	1	1	0	1	1	1	0	1	0	0	1	1	0	1	0	0	0	1
277	1	1	1	1	61	61	9	2		2	White British	3	Retired	0	1	0	0	5	6	1	3	5	4	7	4	1	1	6	1	1	1	0	0	0	0	1	0	0	0	0	0	0	0	0	0	0	0	0	0
278	0	0	0	0	57		8	2		2	White British	5	Employed	1	1	1	0	6	6	3	3	5	2	1	4	5	5	4	1	1	0
279	0	1	0	1	66	66	8	2		1	White British	5	Retired	0	1	1	0	2	2	1	1	2	1	1	1	1	1	1	1	1	0
280	1	0	1	0	25		2	2		1	Indian	3	Student	0	1	0	1	5	7	7	7	7	6	4	5	7	7	3	7	6	1	3	3	2	1	2	1	2	2	2	3	3	3	2	2	1	1	2	3
281	1	0	1	0	64		10	2		2	White British	2	Other	0	1	0	0	2	3	2	5	3	3	1	1	2	1	1	1	1	1	1	1	0	0	1	0	1	0	0	0	0	0	0	0	0	1	0	0
282	0	1	0	1	53	53	6	2		1	White British	5	Self-employed	1	1	0	0	999	999	999	999	999	999	999	999	999	999	999	999	999	0
283	0	0	0	0	49		1	2		2	White British	2	Unemployed	0	0	0	0	4	5	5	5	5	6	5	6	6	5	4	4	5	0
284	0	0	0	0	66		9	2		1	White British	5	Retired	0	1	0	0	4	6	5	4	6	5	5	6	6	2	6	2	999	0
285	1	0	1	0	68		8	2		2	White British	4	Retired	0	1	0	1	6	5	7	7	7	6	3	4	6	4	4	4	1	1	3	3	2	0	2	1	2	0	3	2	3	2	1	2	0	1	1	1
286	1	1	1	1	57	57	8	2		2	White British	3	Self-employed	1	0	0	0	6	4	7	7	7	7	7	7	2	7	3	6	7	1	1	1	1	0	1	1	1	0	0	999	2	2	2	0	0	1	0	0
287	0	0	0	0	72		10	2		1	White British	2	Retired	0	1	0	0	7	7	5	6	6	6	5	4	6	1	3	1	1	0
288	0	0	0	0	60		5	2		1	White British	5	Employed	1	0	1	0	2	2	6	6	6	7	7	6	2	2	2	1	7	0
289	1	1	1	1	66	66	4	2		1	White British	5	Retired	0	0	0	1	6	4	3	2	6	1	1	4	1	1	7	1	1	1	1	1	0	0	1	0	2	0	0	0	1	0	0	0	0	0	0	1
290	0	0	0	0	50		2	2		2	White British	2	Employed	1	1	0	0	7	6	3	6	7	2	1	6	1	7	6	2	7	0
291	0	0	0	0	56		6	2		1	Black Caribbean	5	Employed	1	1	0	0	6	6	4	4	6	5	5	6	5	6	2	5	5	0
292	1	1	1	1	75	75	7	2		2	White British	5	Retired	0	1	0	0	4	7	1	7	7	2	4	4	5	1	4	1	1	1	1	1	1	1	1	1	2	1	1	0	1	0	1	1	0	0	0	1
293	0	1	0	1	69	69	7	2		1	White British	5	Retired	0	1	0	0	7	7	5	3	7	5	5	6	6	999	7	1	999	0
294	1	1	1	1	69	69	10	2		2	White British	5	Retired	0	1	0	0	7	7	1	5	7	2	4	6	5	1	1	3	1	1	0	1	0	0	0	0	0	0	0	0	0	1	0	1	0	0	0	0
295	1	1	1	1	53	54	9	2		1	White British	0	Employed	1	1	1	0	5	5	6	6	6	7	6	5	5	7	5	7	7	1	1	0	0	0	1	1	1	0	0	2	1	1	0	0	0	1	0	1
296	0	0	0	0	55		8	2		2	White British	3	Employed	1	0	0	1	7	6	6	5	7	3	3	6	5	6	6	2	5	0
297	1	1	1	1	53	54	4	2		2	Indian	3	Employed	1	1	0	0	7	7	4	7	7	7	1	7	7	7	7	1	6	1	1	0	0	0	0	0	0	0	0	0	0	0	0	0	0	0	0	0
298	0	0	0	0	74		10	2		1	White British	5	Retired	0	1	0	0	4	5	3	4	4	3	1	4	2	1	1	1	1	0
299	0	0	0	0	69		8	2		2	White British	3	Retired	0	1	0	1	7	5	6	6	7	6	4	4	4	1	1	3	1	0
300	0	0	0	0	42		8	2		2	White British	5	Employed	1	1	0	1	7	7	7	7	7	6	7	5	4	3	3	2	3	0
301	0	1	0	1	61	62	1	2		2	White British	0	Retired	0	1	0	0	4	4	7	7	4	7	4	6	6	3	7	7	1	0
302	0	1	0	1	70	70	7	1	43	2	White British	2	Retired	0	0	0	0	5	5	3	4	5	2	2	5	4	2	4	2	2	0
303	0	1	0	1	71	72	9	1	44	1	White British	2	Retired	0	1	0	0	7	5	4	4	6	5	2	4	999	6	7	3	2	0
304	1	1	1	1	53	54	6	1	41	1	White British	5	Self-employed	1	1	0	1	7	6	5	6	7	2	1	6	5	6	5	1	6	1	0	0	0	0	1	2	0	0	1	1	1	0	1	1	0	1	1	1
305	1	0	1	0	64		9	1	40	2	White British	2	Retired	0	1	0	0	4	5	3	3	3	2	2	4	3	1	3	1	1	1	1	1	1	0	1	1	0	0	0	0	1	1	1	1	0	1	1	0
306	0	0	1	0	66		5	1	44	2	White British	2	Employed	1	1	1	0	999	999	999	3	999	999	999	999	999	999	999	999	999	1	0	2	0	0	0	0	0	0	0	1	0	0	0	0	0	0	1	0
307	1	0	1	0	60		9	1	25	2	White Irish	3	Unemployed	0	1	0	0	5	6	4	5	4	5	3	6	6	6	3	3	4	1	0	0	1	0	2	0	0	0	0	2	0	1	0	0	0	2	1	0
308	0	1	0	1	69	69	9	1	41	2	White British	3	Employed	1	1	0	0	7	6	2	5	7	4	2	4	2	1	1	1	1	0
309	1	0	1	0	65		6	1	999	2	White British	4	Self-employed	1	1	0	0	3	4	2	3	2	5	4	7	4	1	5	5	1	1	0	0	0	0	1	0	0	0	0	0	0	0	1	1	0	0	0	1
310	0	1	0	1	77	78	9	1	53	2	White British	2	Self-employed	1	0	0	0	5	4	1	5	6	3	1	3	3	1	3	1	1	0
311	1	0	1	0	77		5	1	14	1	White British	2	Retired	0	1	0	0	5	3	1	2	5	1	1	1	1	1	1	1	1	1	0	0	0	0	1	0	0	0	0	0	0	0	0	0	0	0	0	0
312	1	0	1	0	68		5	1	48	2	White British	2	Retired	0	0	1	1	6	6	3	6	6	6	5	7	6	3	6	1	1	1	1	0	1	1	2	1	1	0	0	1	1	1	2	1	0	1	2	1
313	0	1	0	1	73	74	10	1	40	2	White British	2	Retired	0	0	0	0	4	5	5	5	5	6	2	4	6	1	5	4	1	0
314	1	0	1	0	67		4	1	38	2	White British	3	Retired	0	1	0	0	4	1	1	4	4	1	1	1	1	1	3	1	1	1	0	0	0	0	0	0	0	0	0	0	0	0	0	0	0	0	0	0
315	1	0	1	0	40		8	1	999	1	White British	3	Self-employed	1	0	0	0	1	2	3	1	1	6	3	6	2	7	4	2	7	1	1	0	2	0	1	0	0	0	0	1	1	1	1	0	0	1	0	0
316	1	1	1	1	79	80	10	1	65	1	White British	3	Retired	0	1	0	0	7	7	6	6	7	6	4	6	7	2	3	6	1	1	1	0	1	0	1	0	0	0	1	1	1	1	1	1	0	1	1	1
317	1	0	1	0	35		7	1	82	1	White British	3	Self-employed	1	1	0	0	2	5	3	5	5	2	2	3	3	3	3	2	3	1	1	1	0	0	1	1	0	0	1	0	1	1	1	0	0	0	0	1
318	0	0	0	0	78		7	1	40	2	White British	4	Retired	0	0	0	0	2	2	3	4	4	1	2	5	5	1	1	1	1	0
319	0	0	0	0	72		6	1	17	1	White British	0	Retired	0	0	0	0	7	7	1	1	7	7	7	7	7	7	7	7	1	0
320	0	1	0	1	59	60	10	1	20	2	White British	5	Employed	1	1	0	1	4	6	7	7	7	7	6	7	5	7	6	1	7	0
321	1	1	1	1	75	76	10	1	44	1	White British	3	Retired	0	1	0	0	4	2	2	2	4	4	3	6	2	1	4	3	1	1	1	0	1	0	1	1	0	0	0	0	0	1	1	0	0	0	0	0
322	0	1	0	1	77	78	9	1	37	2	White British	2	Retired	0	1	1	0	4	5	2	6	6	4	6	4	6	1	1	1	1	0
323	1	0	1	0	25		9	1	89	1	White British	4	Employed	1	1	0	1	7	5	6	4	7	4	1	4	6	7	2	1	7	1	1	1	0	0	1	0	1	1	0	2	1	2	1	0	0	1	1	0
324	1	0	1	0	72		7	1	30	2	White British	3	Retired	0	0	0	0	4	7	1	2	7	6	6	7	4	1	1	1	1	1	0	0	0	0	0	0	0	0	0	0	1	0	1	0	0	0	0	0
325	1	0	1	0	75		10	1	77	2	White British	3	Retired	0	1	1	0	2	2	1	5	5	2	3	2	3	1	2	1	1	1	0	1	0	0	1	1	0	0	0	0	1	0	0	1	0	0	0	1
326	1	0	1	0	59		7	1	21	1	White British	2	Unemployed	0	1	1	1	3	7	3	3	7	6	6	6	3	5	3	1	1	1	1	0	0	0	1	1	0	0	0	0	0	0	0	0	0	1	0	1
327	1	1	1	1	55	56	9	1	39	1	White British	4	Employed	1	1	0	0	7	7	2	7	7	3	1	4	3	1	7	1	1	1	1	0	0	0	0	0	0	0	0	0	0	1	1	0	0	0	0	0
328	1	1	1	1	73	74	9	1	32	1	White British	0	Retired	0	1	0	0	7	7	7	7	7	1	1	3	3	1	1	1	1	1	2	2	1	1	1	1	0	1	1	1	1	1	1	1	1	1	1	2
329	1	1	1	1	64	64	7	1	35	2	White British	5	Self-employed	1	0	0	1	4	4	3	2	4	4	1	5	1	1	4	1	1	1	0	0	0	0	0	0	0	0	0	0	0	0	0	0	0	0	0	0
330	1	1	1	1	82	82	10	1	21	2	White British	3	Retired	0	1	0	0	2	6	1	5	5	2	2	6	4	4	3	3	1	1	0	0	0	0	1	1	0	0	0	0	1	0	0	1	0	0	0	1
331	0	0	0	0	81		5	1	999	2	White British	5	Retired	0	0	0	0	5	5	1	3	3	3	7	5	3	1	4	1	1	0
332	0	0	0	1	68	68	6	1	45	1	White British	2	Retired	0	0	0	0	6	7	5	5	5	5	6	6	6	1	7	1	999	0
333	0	0	0	0	72		10	1	23	2	White British	3	Retired	0	1	0	0	3	5	1	7	5	2	1	5	1	1	4	2	1	0
334	1	1	1	1	76	76	6	1	45	1	White British	2	Retired	0	1	0	0	7	5	1	4	7	1	1	6	6	1	6	1	1	1	0	1	0	1	1	0	0	0	1	0	0	1	0	1	0	0	0	1
335	1	0	1	0	78		3	1	34	2	White British	2	Retired	0	1	1	0	7	7	7	7	7	7	5	7	7	7	7	4	1	1	2	2	1	2	2	3	1	3	2	2	3	2	2	2	2	2	1	2
336	1	1	1	1	67	67	6	1	47	2	White British	2	Retired	0	1	0	0	7	6	4	7	7	1	3	4	1	5	4	1	1	1	1	3	2	1	1	0	3	1	0	1	2	3	0	0	0	1	1	2
337	1	1	1	1	53	54	10	1	999	2	White British	3	Employed	1	1	0	0	3	5	3	3	5	2	2	3	2	2	2	2	4	1	0	0	0	0	0	0	0	0	0	0	0	0	0	0	0	0	0	0
338	0	0	0	0	76		7	1	87	1	White British	4	Retired	0	1	0	0	4	4	3	3	4	4	3	3	3	2	3	4	1	0
339	0	1	0	1	56	57	3	1	50	2	White British	5	Employed	1	1	0	0	4	4	4	6	5	6	1	5	6	2	2	1	6	0
340	1	0	1	0	40		9	1	83	1	White Irish	5	Employed	1	1	0	0	5	5	5	3	4	3	2	3	3	1	1	1	1	1	1	0	1	0	0	0	0	0	0	0	0	0	0	0	0	0	0	0
341	0	0	0	0	69		5	1	37	1	White British	2	Retired	0	1	1	0	7	6	6	4	7	6	1	6	6	7	1	3	1	0
342	1	0	1	0	18		9	1	999	1	White British	2	Student,Employed	1	1	0	0	5	3	2	4	6	5	5	1	5	1	3	1	2	1	0	0	0	0	0	0	0	0	0	0	0	0	0	0	0	0	0	0
343	1	1	1	1	67	68	5	1	31	1	White British	3	Retired	0	1	0	1	3	2	1	1	1	2	1	1	1	3	2	3	1	1	3	2	3	2	3	3	2	3	3	3	3	3	3	3	3	3	3	3
344	1	0	1	0	62		9	1	53	1	White British	2	Retired,Carer/homemaker	0	1	0	0	6	6	4	4	6	5	1	6	5	1	1	1	1	1	1	0	1	0	1	1	0	0	0	0	0	1	0	1	0	1	1	1
345	1	0	1	0	64		10	1	59	2	White British	3	Retired	0	1	0	0	6	6	5	5	6	5	4	5	6	3	1	2	1	1	1	1	1	0	1	1	1	1	1	1	1	1	1	1	0	1	0	1
346	0	1	0	1	27	27	1	1	999	1	White British	3	Employed	1	1	0	0	3	3	3	3	3	3	3	3	3	3	3	3	3	0
347	0	0	0	0	75		7	1	23	2	White British	3	Retired	0	0	0	0	999	999	999	999	5	999	999	999	999	999	999	999	999	0
348	0	1	1	1	73	73	8	1	24	2	White British	2	Retired	0	1	0	0	1	1	1	1	4	4	1	4	1	999	999	1	999	1	0	1	0	0	1	0	0	0	0	0	0	0	1	0	0	0	0	0
349	1	1	1	1	77	78	10	1	17	1	White British	4	Retired	0	0	1	0	6	7	5	5	7	7	1	3	5	1	6	5	999	1	0	1	1	0	1	0	0	2	1	1	2	1	1	0	1	2	1	0
350	0	1	0	1	86	87	8	1	25	2	White British	4	Retired	0	1	1	1	3	5	5	5	5	4	4	4	4	4	4	1	1	0
351	1	0	1	0	46		9	1	999	1	White British	5	Employed	1	0	0	0	4	6	1	5	7	1	1	7	1	1	1	1	1	1	0	0	0	0	0	1	0	0	0	0	0	0	0	0	0	0	0	0
352	0	0	0	0	48		3	1	999	1	White British	5	Self-employed	1	1	0	0	4	5	3	5	6	4	4	5	5	1	6	4	4	0
353	1	0	1	0	58		4	1	999	1	White British	4	Self-employed	1	0	0	0	7	7	1	7	7	4	1	4	7	1	7	7	1	1	1	2	1	0	1	1	0	0	0	0	1	1	1	1	0	1	0	1
354	0	1	1	1	72	72	8	1	24	2	White British	4	Self-employed	1	1	1	0	999	5	3	5	5	2	2	4	2	4	6	2	4	1	0	0	1	0	1	0	2	999	0	1	0	0	1	0	999	0	0	0
355	0	1	0	1	58	58	3	1	999	2	White British	5	Retired	0	0	0	0	1	3	1	2	2	1	1	2	2	1	2	1	1	0
356	0	1	0	1	42	43	5	1	29	1	White British	4	Employed	1	1	0	0	6	5	1	3	6	5	4	4	4	3	2	1	1	0
357	1	1	1	1	71	72	7	1	44	2	White British	5	Student	0	1	0	0	4	2	1	5	6	2	1	5	2	2	2	2	1	1	0	0	0	0	0	0	0	0	0	0	0	0	0	1	0	0	0	0
358	0	1	0	1	79	80	9	1	34	2	Indian	5	Retired	0	1	1	0	5	6	3	4	4	3	1	4	3	1	3	2	1	0
359	1	0	1	0	58		7	1	54	1	White British	4	Employed	1	1	0	0	4	5	3	2	2	6	6	7	2	3	7	7	7	1	1	1	1	1	1	1	1	1	1	1	1	1	1	1	1	1	1	1
360	0	1	0	1	65	66	4	1	999	2	White British	3	Self-employed	1	1	1	0	3	6	5	5	7	6	6	7	7	2	4	7	2	0
361	1	1	1	1	73	73	3	1	43	2	White British	5	Retired	0	0	0	0	6	2	1	1	6	1	5	2	1	1	2	1	1	1	0	0	0	0	1	2	1	0	0	0	0	1	1	1	0	1	0	0
362	0	1	0	1	59	59	3	2		2	White British	2	Employed	1	1	0	0	5	5	1	4	4	1	1	4	4	1	4	1	1	0
363	0	1	0	1	59	59	8	2		2	White British	5	Employed,Self-employed	1	1	0	0	4	6	4	4	4	3	3	5	2	2	6	2	2	0
364	0	0	0	1	62	62	3	2		1	White British	3	Retired	0	1	0	1	2	5	2	6	5	5	2	4	4	1	1	1	999	0
365	1	0	1	0	54		7	2		1	White British	5	Employed	1	1	1	1	6	6	6	6	6	3	2	6	5	3	2	6	3	1	2	0	1	1	2	2	0	2	0	1	2	2	1	0	2	2	1	1
366	1	0	1	0	56		3	2		2	White British	2	Employed	1	1	0	0	4	6	1	1	4	1	1	5	1	1	1	1	5	1	0	1	0	0	0	0	2	0	0	0	1	0	0	1	0	0	0	0
367	1	1	1	1	73	73	8	2		2	White British	5	Retired	0	0	0	0	5	6	2	5	6	4	5	6	7	2	2	2	1	1	1	1	1	0	1	0	0	1	0	0	0	1	1	1	0	0	0	0
368	0	0	0	0	53		7	2		1	White British	2	Employed	1	1	0	0	7	7	2	2	7	3	1	7	5	1	5	1	1	0
369	0	1	0	1	74	75	4	1	14	2	White British	2	Retired	0	0	0	0	6	7	6	4	6	3	1	5	5	1	5	3	1	0
370	0	1	0	1	82	83	6	1	19	2	White British	2	Retired	0	0	0	0	5	5	5	5	5	4	1	3	3	1	4	3	1	0
371	1	0	1	0	89		1	1	41	1	White British	2	Retired	0	1	0	0	5	2	1	1	2	3	7	1	3	1	1	1	1	1	0	0	0	0	0	0	0	0	0	2	0	0	1	3	0	0	0	0
372	0	0	0	0	69		4	1	999	2	White British	3	Retired	0	1	1	0	5	5	1	1	5	1	1	5	1	1	1	1	1	0
373	1	1	1	1	77	78	7	1	999	1	White British	2	Retired	0	1	0	0	6	5	2	6	6	6	3	3	4	1	2	1	1	1	0	0	0	0	1	0	0	0	0	0	0	1	0	0	0	0	0	0
374	1	0	1	0	64		7	1	16	2	White British	5	Retired	0	1	0	1	3	3	3	6	5	3	5	4	4	1	5	4	1	1	0	1	0	0	2	0	0	0	0	1	1	0	0	1	1	1	0	1
375	0	0	0	0			4	1	17	2	White British	4	Unemployed	0	1	1	0	7	5	2	5	7	1	1	3	6	1	5	5	1	0
376	0	0	0	0	67		10	1	62	2	White British	5	Retired	0	1	0	0	7	7	2	6	7	2	1	1	7	1	1	1	1	0
377	1	1	1	1	60	61	7	1	30	2	White British	5	Self-employed	1	1	0	0	1	1	1	1	1	1	1	1	1	2	1	1	1	1	0	0	0	0	1	1	0	0	0	0	0	0	0	0	0	0	0	0
378	0	1	0	1	51	51	3	1	14	2	White British	3	Student	0	0	0	0	1	1	1	4	5	1	1	3	1	4	4	2	1	0
379	0	0	0	0	46		6	1	16	1	White British	3	Employed	1	1	0	0	7	6	4	5	5	4	5	6	6	5	2	2	5	0
380	0	0	1	0	69		999	1	63	2	White British	0	Retired	0	1	0	0	3	7	3	5	6	4	1	6	6	1	2	1	999	1	1	1	1	0	0	0	0	1	0	0	1	0	0	1	0	0	0	1
381	0	0	0	1	75	76	5	1	21	2	White British	0	Retired	0	1	1	0	7	6	4	3	6	5	2	4	5	5	5	3	1	0
382	1	1	1	1	73	74	7	1	30	2	White British	5	Retired	0	1	1	0	5	2	1	5	6	6	2	5	5	2	3	1	1	1	0	0	0	0	0	1	0	0	0	0	999	0	0	1	0	0	0	1
383	1	1	1	1	72	72	7	1	68	2	White British	0	Retired	0	1	0	0	5	6	2	2	6	3	1	3	2	1	1	1	1	1	1	1	1	1	2	2	2	1	1	1	1	1	2	2	1	1	1	1
384	0	0	0	0	71		4	2		2	White British	4	Retired	0	1	1	1	4	4	6	6	7	1	1	6	6	1	5	7	1	0
385	0	0	0	1	61	62	4	2		2	White British	5	Retired	0	1	0	1	7	2	1	3	6	3	1	4	6	4	1	1	1	0
386	0	0	0	0	65		1	2		2	White British	2	Employed	1	1	0	0	7	7	3	5	5	4	4	4	3	2	4	5	1	0
387	0	0	0	0	50		7	2		1	White British	3	Other	0	1	0	1	7	4	4	6	7	2	2	5	4	3	4	5	1	0
388	1	1	1	1	60	61	8	2		1	White British	4	Retired	0	1	0	0	6	3	1	2	6	1	3	5	4	1	5	1	1	1	0	0	0	0	0	0	0	0	0	0	0	0	0	0	0	0	0	0
389	1	1	1	1	57	57	6	2		1	White British	5	Retired	0	1	0	1	7	7	7	7	7	7	7	3	7	1	6	1	1	1	3	1	3	0	2	2	2	0	0	3	3	3	3	3	1	3	3	3
390	0	1	0	1	73	74	5	2		2	White British	3	Retired	0	1	1	0	4	5	4	4	5	5	3	2	3	4	5	3	1	0
391	0	0	0	0	49		2	2		2	White British	2	Employed	1	1	0	0	3	3	2	2	3	2	1	3	3	3	3	2	3	0
392	0	1	0	1	60	61	6	2		1	Other White	999	Other	0	1	0	0	7	6	7	7	7	7	7	6	4	1	1	7	1	0
393	1	0	1	0	65		2	2		1	White British	4	Employed	1	0	0	0	7	7	7	7	7	7	1	7	7	6	7	7	1	1	3	0	1	0	2	1	0	0	0	1	2	2	1	0	0	1	0	0
394	1	0	1	0	39		7	2		2	White British	5	Employed	1	1	0	0	4	5	3	5	6	2	2	5	2	1	1	5	1	1	1	0	0	0	1	0	0	0	0	1	1	0	1	1	0	1	0	1
395	0	1	0	1	40	41	4	2		2	White British	2	Unemployed	0	1	0	0	1	2	1	4	4	1	1	4	4	2	1	1	1	0
396	1	1	1	1	65	65	9	2		1	White British	3	Retired	0	1	0	0	4	5	2	6	3	5	2	4	2	1	2	1	1	1	0	1	0	0	1	0	0	0	1	0	0	0	0	0	0	1	0	0
397	1	1	1	1	63	64	4	2		2	White British	4	Self-employed	1	1	0	0	1	4	2	4	4	4	1	1	2	7	5	4	1	1	2	1	1	2	1	0	3	2	0	0	1	2	1	2	1	2	0	0
398	1	1	1	1	58	59	9	2		1	White British	3	Retired	0	1	0	0	1	3	1	1	4	1	1	3	3	1	1	1	1	1	0	0	0	0	0	0	0	0	0	0	0	0	0	0	0	0	0	0
399	1	0	1	0	75		5	2		1	White British	4	Retired	0	1	0	0	5	5	1	4	6	1	1	7	3	1	1	2	1	1	1	1	0	0	1	1	0	1	0	0	0	1	0	1	0	0	0	1
400	0	0	0	0	51		7	2		2	White British	2	Employed	1	1	0	1	1	1	1	1	5	1	1	1	1	1	1	1	1	0
401	1	1	1	1	51	51	8	1	7	1	White British	5	Employed	1	1	0	1	5	7	6	7	4	2	4	6	5	7	2	5	7	1	1	2	1	0	1	1	0	1	0	1	1	1	0	1	1	0	0	1
402	0	0	1	0	50		9	2		1	Black Caribbean	5	Employed	1	1	1	0	1	2	1	5	3	3	4	3	3	1	999	5	1	1	3	1	1	1	1	1	1	0	0	1	1	3	1	1	0	1	1	1
403	0	0	0	0	51		1	1	999	2	White British	4	Employed	1	1	0	0	7	7	7	7	7	5	1	5	7	7	5	1	7	0
404	1	0	1	0	35		3	2		2	White British	3	Employed	1	1	0	1	7	7	7	7	7	4	2	7	7	7	7	1	7	1	2	2	2	1	1	2	1	2	2	1	2	2	2	2	1	1	0	0
405	0	0	0	0	72		6	2		2	White British	3	Retired	0	1	0	0	3	5	1	5	4	4	1	5	2	2	1	1	1	0
406	1	0	1	0	60		6	2		2	White British	5	Retired	0	1	0	0	6	6	4	6	6	5	2	6	3	1	2	1	1	1	1	0	1	0	0	0	0	0	0	0	1	1	1	0	0	1	0	1
407	1	0	1	0	60		5	2		2	White British	5	Retired	0	1	0	0	3	5	1	5	3	3	2	4	2	1	4	1	1	1	0	0	0	0	1	0	0	0	0	0	0	0	0	0	0	0	0	0
408	1	1	1	1	62	63	3	2		2	White British	3	Self-employed	1	1	0	0	7	5	2	2	5	2	2	6	4	3	5	2	3	1	0	0	0	0	0	0	0	0	0	0	0	0	0	0	0	0	0	0
409	0	0	0	0	56		10	2		2	White British	5	Employed	1	1	0	0	2	2	3	2	5	3	4	4	3	1	4	2	1	0
410	0	0	0	0	57		6	2		1	White British	5	Self-employed	1	0	0	0	5	7	7	7	7	7	4	5	7	7	2	7	6	0
411	0	0	0	0	49		3	2		2	White British	2	Employed	1	1	0	1	5	7	5	7	7	6	6	7	6	2	6	1	2	0
412	1	0	1	0	59		4	2		1	White British	3	Retired	0	1	1	0	6	3	1	5	7	1	3	4	1	6	1	1	1	1	1	1	1	0	1	2	1	0	0	1	2	0	1	1	0	2	1	1
413	1	0	1	0	66		8	2		2	White British	4	Retired	0	0	0	0	2	3	1	1	1	1	1	4	1	1	1	1	1	1	0	0	0	0	0	0	0	0	0	0	0	0	0	0	0	0	0	0
414	1	1	1	1	55	55	7	2		1	White British	5	Employed	1	1	0	0	2	5	2	2	5	5	5	5	5	3	2	1	2	1	2	0	0	0	2	2	2	1	0	2	2	2	1	1	0	2	2	3
415	0	0	0	0	35		9	2		2	White British	5	Employed	1	0	0	0	1	1	1	1	1	7	7	7	7	6	5	5	6	0
416	1	0	1	0	59		6	2		2	White British	5	Employed	1	0	0	0	1	6	4	4	4	1	1	4	6	1	1	1	1	1	1	2	0	0	1	0	0	0	1	0	0	1	0	1	0	0	0	1
417	1	1	1	1	56	56	7	2		2	White British	5	Retired	0	1	1	0	6	6	2	7	6	2	4	4	5	1	3	2	1	1	1	1	0	1	1	0	1	0	0	0	0	0	0	0	0	0	0	1
418	1	0	1	0	60		6	2		1	White British	5	Employed	1	1	0	0	4	7	4	6	7	7	5	7	7	7	5	2	7	1	2	1	1	1	2	1	1	2	0	1	1	2	2	1	0	1	0	1
419	0	0	0	0	59		2	2		1	White British	2	Employed	1	0	0	0	5	4	6	6	6	3	3	3	6	2	4	7	2	0
420	1	1	1	1	64	64	4	2		1	White British	2	Unemployed	0	1	0	0	7	1	1	1	7	4	7	1	4	1	4	1	1	1	0	0	0	0	0	0	0	0	0	0	1	1	0	0	1	0	0	1
421	1	1	1	1	58	58	9	2		1	White British	3	Retired,Other	0	1	1	0	7	6	2	3	7	3	2	2	2	1	1	1	1	1	1	0	1	0	1	1	0	0	0	0	0	0	0	0	0	0	0	1
422	0	0	0	0	46		1	2		1	Other White	2	Carer/homemaker	0	1	0	1	6	7	5	6	6	5	2	6	4	3	5	1	1	0
423	0	1	0	1	45	46	1	2		1	White British	3	Carer/homemaker	0	1	0	0	5	5	6	6	6	3	1	1	6	4	6	6	1	0
424	1	0	1	0	49		2	2		2	White British	4	Employed	1	0	1	0	6	5	4	4	6	5	3	4	5	2	5	2	4	1	0	0	1	0	1	0	0	0	1	1	1	1	1	1	1	1	0	0
425	1	1	1	1	64	65	8	2		1	White British	4	Retired	0	1	0	1	3	6	5	6	6	5	1	3	3	2	3	2	1	1	1	1	1	1	2	1	0	2	0	1	1	1	1	0	1	2	1	2
426	0	0	0	0	37		5	2		2	White British	5	Employed	1	1	0	1	7	4	3	6	7	2	5	4	3	7	4	1	7	0
427	0	0	0	0	53		10	2		2	White British	4	Self-employed	1	1	0	1	2	4	3	2	2	4	3	5	3	2	3	3	2	0
428	1	0	1	0	61		5	2		2	White British	4	Employed	1	1	0	0	7	6	1	2	6	2	1	2	2	1	4	1	1	1	0	0	0	0	0	0	0	0	0	0	0	0	0	0	0	0	0	1
429	1	0	1	0	49		2	2		2	White British	3	Other	0	1	0	1	1	7	7	1	5	2	6	1	6	1	1	1	1	1	1	3	3	0	3	3	1	2	1	2	3	2	2	1	1	1	2	3
430	0	0	0	0	64		5	2		2	White British	2	Other	0	1	0	1	7	7	7	7	7	4	3	5	7	5	6	6	1	0
431	0	0	0	0	61		7	2		1	White British	3	Employed	1	1	1	1	7	5	7	5	7	2	2	5	4	5	2	2	7	0
432	0	0	0	0	63		4	2		2	White British	3	Employed	1	1	0	1	1	6	3	3	3	1	7	1	1	1	1	1	1	0
433	0	0	0	0	55		1	2		2	White British	2	Retired	0	1	0	1	1	4	4	4	4	1	1	1	5	7	1	1	1	0
434	0	0	0	0	56		9	2		2	White British	5	Employed	1	0	0	0	5	5	999	999	5	999	999	6	999	999	999	999	999	0
435	1	1	1	1	58	58	5	2		2	White British	2	Employed	1	1	0	0	7	5	2	4	7	3	1	1	3	2	5	2	999	1	0	0	0	0	0	0	0	0	0	0	0	0	0	0	0	0	0	0
436	0	0	0	0	45		9	2		1	White British	3	Employed	1	1	0	1	1	5	7	7	1	7	1	7	7	7	7	7	7	0
437	0	1	0	1	42	42	7	2		1	White British	3	Employed	1	1	0	0	2	6	2	6	7	1	6	1	6	3	4	6	3	0
438	0	0	0	0	44		8	2		1	White British	3	Self-employed	1	1	0	0	7	6	5	5	6	4	2	3	2	3	5	6	3	0
439	1	0	1	0	48		8	2		1	White British	5	Self-employed	1	1	0	1	3	5	6	7	6	5	1	3	5	3	5	6	4	1	0	2	1	1	3	1	3	1	0	2	0	0	2	1	1	3	3	2
440	0	1	0	1	53	54	8	2		2	White British	2	Self-employed	1	1	0	1	5	6	5	5	5	3	2	5	5	1	2	3	2	0
441	1	1	1	1	69	70	6	2		2	White British	2	Retired	0	1	0	0	3	5	1	2	2	1	1	1	1	1	1	1	1	1	0	1	0	0	1	0	0	0	0	0	0	0	0	0	0	0	0	0
442	1	1	1	1	68	69	3	2		2	White British	5	Retired	0	1	1	0	3	3	3	3	3	2	4	2	2	1	1	1	1	1	0	0	0	0	0	0	1	0	0	0	0	0	0	0	0	0	0	0
443	0	0	0	0	39		2	2		1	White British	5	Employed	1	1	0	0	2	7	2	5	4	3	2	3	2	2	6	1	2	0
444	1	1	1	1	50	51	7	2		2	White British	3	Employed	1	1	0	0	7	6	6	5	7	4	4	6	4	5	6	6	6	1	1	1	1	0	1	2	1	1	1	1	1	1	1	1	0	1	1	1
445	1	0	1	0	62		10	2		2	Indian	5	Employed	1	1	0	0	7	7	6	6	7	6	7	6	7	2	7	6	4	1	1	0	1	0	1	1	0	0	0	1	1	1	1	1	0	1	0	1
446	1	0	1	0	61		7	2		1	White British	5	Retired,Self-employed	1	1	0	0	7	5	5	5	6	3	3	5	3	1	6	2	1	1	1	0	0	0	1	0	0	0	0	0	0	1	1	0	0	1	0	1
447	1	0	1	0	57		2	2		1	White British	3	Employed	1	0	0	0	5	6	1	6	6	5	5	5	4	3	4	2	3	1	0	1	0	1	1	0	0	0	0	0	1	1	0	0	0	0	0	0
448	1	0	1	0	67		7	2		2	White British	2	Retired	0	1	0	0	6	7	1	4	6	1	1	3	3	1	1	1	1	1	1	0	1	1	2	1	3	0	0	1	1	2	0	0	0	2	0	1
449	1	0	1	1	73	73	9	2		2	White British	5	Retired	0	1	0	0	7	3	5	6	7	6	6	5	6	1	4	1	1	1	1	0	1	0	1	1	0	0	0	1	0	1	1	1	0	1	0	0
450	1	1	1	1	68	69	10	2		2	White British	3	Retired	0	1	0	0	1	1	1	1	1	1	1	1	1	1	1	1	1	1	0	0	0	0	1	0	0	0	0	0	0	0	0	0	0	1	0	0
451	1	0	1	0	65		7	2		1	White British	3	Employed	1	1	0	1	7	4	3	3	7	3	1	2	4	1	3	7	1	1	1	0	2	0	2	1	0	0	0	1	0	1	1	1	0	2	1	1
452	0	0	0	0	62		7	2		2	White British	5	Employed	1	1	0	0	1	3	1	5	5	1	1	1	5	1	1	1	1	0
453	1	1	1	1	66	66	9	2		1	White British	3	Retired	0	1	0	0	2	1	7	7	7	2	4	7	3	1	5	1	1	1	1	0	0	0	1	0	0	0	0	0	0	1	0	0	0	1	0	0
454	1	0	1	0	54		7	2		1	White British	3	Employed	1	0	0	0	7	4	1	2	6	2	2	4	3	1	5	2	1	1	0	0	0	0	0	0	0	0	0	0	0	0	0	0	0	0	0	0
455	1	0	1	0	74		8	2		2	White British	5	Retired	0	1	0	0	5	3	1	3	5	3	2	2	5	1	3	1	1	1	1	1	0	1	1	0	999	1	0	0	1	1	0	1	0	1	0	1
456	0	0	0	0	70		6	2		1	White British	3	Retired	0	1	0	1	7	1	1	1	7	4	4	4	1	1	999	1	999	0
457	0	0	0	1	71	71	8	2		1	White British	5	Retired	0	1	0	0	6	6	4	5	6	4	3	5	4	1	5	3	999	0
458	1	0	1	0	73		4	2		1	White British	2	Retired	0	1	0	0	7	5	7	7	7	5	4	2	6	1	1	3	1	1	1	0	1	0	1	2	0	1	0	3	1	2	1	1	0	1	0	0
459	0	1	0	1	72	73	10	2		1	White British	5	Retired	0	1	0	0	6	5	4	5	7	2	1	3	2	2	6	1	999	0
460	0	0	0	1	69	69	1	2		2	White British	2	Retired	0	1	0	0	6	5	4	6	6	7	7	6	7	4	6	4	1	0
461	1	0	1	0	39		3	2		1	White British	5	Employed	1	1	0	1	7	5	5	5	6	2	2	5	5	5	4	2	7	1	0	0	0	0	1	0	0	0	0	1	0	1	1	0	0	1	2	1
462	0	0	0	0	58		4	2		1	White British	3	Employed	1	1	1	0	1	1	7	7	7	7	1	1	1	1	1	1	1	0
463	1	1	1	1	71	71	8	2		1	White British	5	Retired	0	1	0	0	7	7	5	6	7	5	5	3	4	1	6	4	1	1	1	0	1	0	2	1	0	0	1	1	1	1	1	0	0	2	0	0
464	1	0	1	0	73		4	2		2	White British	5	Retired	0	0	0	0	3	3	1	1	3	1	1	3	3	1	3	3	1	1	0	0	0	0	1	0	0	0	0	0	0	0	0	0	0	1	0	0
465	1	0	1	0	54		8	2		2	White British	2	Retired	0	1	0	0	6	3	1	1	6	6	1	7	1	1	1	1	1	1	0	0	0	0	0	0	0	0	0	0	0	0	0	0	0	0	0	0
466	0	0	1	0	66		10	2		1	White British	3	Retired	0	1	0	0	7	7	3	2	6	5	5	5	3	2	999	2	999	1	1	3	0	0	1	0	0	1	0	1	0	0	0	1	0	0	0	1
467	0	1	0	1	66	66	5	2		2	White British	0	Employed	1	1	0	0	7	7	4	3	6	4	1	7	7	4	4	7	1	0
468	1	1	1	1	73	74	7	2		2	White British	2	Retired	0	1	1	0	5	7	2	4	7	4	7	1	2	2	1	1	1	1	1	0	1	0	1	0	0	0	0	0	0	1	1	1	0	1	0	1
469	1	0	1	0	70		7	2		2	White British	5	Retired	0	0	0	0	5	6	2	6	6	2	5	5	5	1	1	1	1	1	0	1	1	0	1	0	0	0	0	0	0	0	0	0	0	0	0	0
470	1	0	1	0	72		6	2		1	White British	3	Retired	0	1	0	0	5	5	5	5	5	4	3	4	5	4	2	5	1	1	1	1	1	1	1	0	1	0	0	0	0	1	1	0	0	1	0	0
471	1	0	1	0	51		2	2		1	Pakistani	3	Carer/homemaker	0	1	0	0	7	6	5	6	7	4	1	4	5	5	7	2	6	1	1	3	2	3	2	1	1	1	1	0	1	2	2	2	1	1	0	2
472	0	0	0	0	34		1	2		2	Other Mixed	3	Unemployed	0	1	0	0	5	5	5	3	4	2	1	4	2	6	1	1	1	0
473	0	1	0	1	47	47	6	2		1	White British	3	Employed	1	1	0	0	6	5	3	6	6	4	1	3	5	4	6	1	4	0
474	0	0	0	0	53		7	2		2	White British	4	Employed	1	1	0	0	5	5	4	4	6	1	5	1	3	1	4	5	7	0
475	0	0	0	0	54		7	2		2	White British	5	Employed	1	1	1	0	5	5	3	4	4	1	1	4	3	5	3	1	5	0
476	0	0	0	0	63		5	1	21	2	White British	2	Self-employed	1	1	0	0	5	4	3	5	5	5	6	5	4	7	6	2	7	0
477	1	0	1	0	71		3	1	999	2	White British	2	Retired	0	1	0	0	5	5	5	5	6	3	5	5	5	1	5	5	1	1	1	0	0	1	0	1	1	0	0	0	1	1	0	1	0	0	0	1
478	0	0	0	0	81		10	1	12	2	White British	2	Retired	0	1	0	0	7	999	5	7	7	7	1	2	2	7	999	5	7	0
479	1	0	1	0	64		9	1	28	2	White British	3	Retired	0	1	0	0	1	2	1	6	7	2	7	5	5	1	3	1	1	1	1	1	1	0	1	1	0	0	0	1	0	2	0	1	0	1	0	1
480	1	1	1	1	60	61	7	1	999	2	White British	5	Employed	1	1	0	0	3	4	3	4	2	2	1	6	2	2	4	4	4	1	1	1	0	0	1	1	0	1	1	0	1	1	0	1	0	1	0	1
481	1	1	1	1	61	62	1	1	30	2	White British	3	Retired	0	1	1	0	1	5	1	2	2	1	1	5	1	1	1	1	1	1	1	0	0	0	0	0	0	0	0	0	0	0	0	0	0	0	0	0
482	0	0	0	0	64		999	1	14	1	White British	2	Self-employed	1	1	0	0	1	3	1	1	2	1	1	5	3	1	1	1	1	0
483	1	0	1	0	76		10	1	19	2	White British	3	Retired	0	1	0	0	5	6	5	6	6	5	3	5	5	1	5	5	1	1	1	2	1	1	2	2	1	1	0	1	2	2	2	1	1	2	1	2
484	1	1	1	1	76	76	9	1	22	2	White British	3	Retired	0	1	1	0	7	7	2	7	7	2	1	6	5	4	6	1	1	1	1	1	0	1	2	2	0	1	0	1	2	3	1	2	1	1	0	1
485	1	0	1	0	69		6	1	8	2	White British	5	Retired	0	1	0	0	3	7	2	5	5	2	2	7	5	1	5	4	1	1	1	0	1	0	1	1	0	0	0	0	0	1	0	0	0	0	0	0
486	1	1	1	1	75	76	10	1	15	2	White British	4	Retired	0	1	0	0	4	3	1	2	2	1	1	3	3	3	1	4	1	1	1	0	1	0	2	0	0	0	0	0	0	0	0	0	0	2	0	1
487	1	0	1	0	75		9	1	27	2	White British	5	Retired	0	1	0	1	3	7	1	2	3	2	2	7	7	1	3	1	1	1	0	1	0	0	1	1	0	0	0	0	0	0	0	0	0	0	0	1
488	1	1	1	1	64	65	10	1	20	2	White British	3	Retired	0	0	0	0	2	2	4	4	2	2	4	6	4	2	5	2	1	1	0	0	1	0	1	1	0	0	1	0	1	1	0	1	0	1	0	1
489	1	0	1	0	51		9	1	59	2	White British	5	Employed	1	1	0	1	6	2	7	7	7	1	1	2	1	7	5	1	6	1	3	3	3	3	3	3	3	2	3	3	3	3	3	3	2	3	3	3
490	1	1	1	1	76	77	9	1	25	2	White British	5	Retired	0	1	0	0	5	4	1	5	5	2	1	5	4	1	3	1	1	1	0	0	0	0	1	0	0	0	0	0	0	0	0	0	0	1	0	0
491	0	0	1	0	58		3	1	42	1	White British	2	Retired	0	0	1	1	5	7	6	6	6	2	2	4	3	999	3	2	1	1	2	1	2	0	3	2	2	2	3	3	3	3	3	1	1	3	3	2
492	0	0	0	0	59		6	1	999	2	White British	2	Employed	1	1	0	0	7	5	5	7	7	7	5	5	5	7	5	5	7	0
493	0	0	0	0	72		7	1	13	2	White British	2	Retired	0	0	1	0	3	3	3	3	3	3	3	3	3	3	3	3	3	0
494	0	1	0	1	67	67	9	1	999	2	White British	5	Retired	0	1	0	0	5	6	3	6	7	5	5	5	5	1	2	1	999	0
495	1	1	1	1	29	30	9	2		1	White British	3	Employed	1	1	0	0	2	2	1	5	2	2	7	6	7	7	7	7	7	1	0	0	0	0	0	0	0	0	0	0	0	0	0	0	0	0	0	0
496	0	0	0	0	30		6	2		2	White British	5	Employed	1	0	0	1	6	5	7	6	6	5	2	5	6	7	4	1	7	0
497	0	0	0	0	68		8	2		2	White British	0	Retired	0	1	1	0	7	7	4	7	7	3	1	5	6	6	7	4	1	0
498	0	1	0	1	50	51	6	2		1	White British	5	Self-employed	1	1	0	0	2	2	1	1	2	2	2	3	2	3	2	1	3	0
499	0	0	0	0	68		8	2		2	White British	2	Retired	0	1	0	0	2	1	1	1	2	1	1	1	1	1	1	1	1	0
500	0	1	0	1	66	67	9	2		1	White British	5	Retired	0	1	0	0	6	6	5	4	6	7	1	5	7	2	5	3	999	0
501	0	0	1	0	67		7	2		2	White British	5	Retired	0	1	1	1	999	7	7	7	999	999	999	999	7	999	999	999	999	1	1	0	1	1	3	0	2	2	0	2	999	2	2	2	0	2	2	2
502	1	0	1	0	74		3	1	28	1	White British	5	Retired	0	1	1	0	7	7	2	7	7	5	1	6	7	5	7	7	1	1	2	3	1	2	1	1	0	2	0	1	1	2	1	1	0	1	0	1
503	1	0	1	0	64		6	1	25	2	White British	5	Retired	0	1	0	0	4	2	1	1	1	4	6	6	1	1	1	1	1	1	0	1	0	0	0	0	0	0	0	0	0	0	0	0	0	0	0	1
504	0	1	1	1	71	71	3	1	41	2	White British	0	Retired	0	1	0	0	999	999	999	999	5	999	999	999	999	999	999	999	999	1	1	1	0	0	0	0	0	0	0	0	0	0	0	0	0	0	0	2
505	0	0	0	0	65		2	1	999	2	White British	2	Self-employed	1	1	0	0	4	5	1	3	5	1	1	5	6	1	4	1	1	0
506	0	0	0	1	63	63	5	1	28	1	White British	3	Retired	0	1	1	0	3	5	6	7	7	5	1	1	5	1	1	5	1	0
507	0	1	0	1	33	34	3	1	44	1	White British	5	Self-employed,Carer/homemaker	1	1	0	0	4	4	4	4	4	2	7	3	1	1	4	1	1	0
508	0	1	0	1	56	57	2	1	22	2	White British	2	Other	0	1	1	1	5	4	7	7	4	7	4	4	4	4	4	7	1	0
509	0	0	0	0	67		4	1	12	2	White British	4	Retired	0	1	0	0	4	4	4	4	4	6	7	6	5	1	1	1	1	0
510	0	1	0	1	44	45	5	1	46	1	White British	5	Employed	1	1	0	1	3	5	3	4	5	4	3	4	5	6	5	5	5	0
511	0	1	0	1	74	75	6	1	999	1	White British	3	Retired	0	1	0	0	2	6	2	4	6	6	5	4	3	2	3	6	1	0
512	1	0	1	0	53		5	1	23	1	White British	4	Employed	1	0	0	0	1	2	1	1	1	1	1	1	3	2	2	1	2	1	0	0	0	0	0	0	0	0	0	0	0	0	0	0	0	0	0	0
513	0	0	0	1	76	77	6	2		1	White British	3	Retired	0	1	0	0	6	6	1	5	5	4	1	6	6	1	3	5	1	0
514	0	0	0	0	53		7	2		1	White British	3	Retired	0	1	0	0	7	2	1	7	7	1	1	5	4	1	1	1	1	0
515	1	0	1	0	50		6	2		2	White British	5	Employed	1	1	0	0	7	3	4	6	6	2	4	4	4	4	5	1	4	1	1	0	0	0	1	1	0	0	0	0	0	0	0	0	0	0	0	0
516	0	1	0	1	77	78	9	2		2	White British	3	Retired	0	0	0	0	2	4	2	3	5	1	2	5	1	1	1	1	1	0
517	0	0	0	0	51		3	2		1	White British	5	Self-employed	1	0	1	1	4	5	5	5	4	5	6	6	6	3	5	5	4	0
518	0	0	0	0	54		6	2		1	White British	3	Employed	1	0	0	0	7	7	4	6	7	999	1	4	6	1	6	6	1	0
519	0	0	0	0	41		4	2		2	White British	2	Employed	1	1	0	1	7	7	3	3	6	1	1	2	5	4	4	1	4	0
520	1	0	1	1	67	67	5	2		1	White British	2	Other	0	1	0	1	7	7	7	7	7	7	1	7	3	1	1	7	1	1	3	0	1	0	0	1	0	3	1	2	3	3	1	0	0	0	0	0
521	1	1	1	1	81	82	3	2		2	White British	5	Retired	0	1	0	0	4	6	3	3	5	6	1	5	5	1	1	1	1	1	0	0	1	0	1	0	0	0	0	0	0	0	1	0	0	1	1	1
522	0	1	0	1	66	66	4	2		2	White British	5	Employed	1	0	1	0	1	2	1	2	4	3	3	5	2	3	4	1	2	0
523	0	0	1	1	51	51	1	2		1	White British	0	Employed	1	0	0	1	7	7	6	6	7	3	5	4	2	7	7	999	7	1	1	3	2	2	0	0	0	3	1	2	3	3	0	0	3	999	0	3
524	1	0	1	0	28		3	2		1	White British	5	Employed	1	1	0	1	7	6	5	5	7	5	6	6	6	5	5	3	5	1	1	1	1	0	1	1	1	1	2	1	2	1	1	1	2	1	1	2
525	0	1	0	1	70	70	5	2		2	White British	4	Employed	1	1	0	0	5	6	2	6	6	3	7	4	5	5	6	7	5	0
526	1	1	1	1	48	49	5	2		1	White British	5	Employed	1	1	0	0	6	7	5	5	7	5	2	4	5	3	3	5	3	1	1	0	1	0	2	1	0	1	1	1	1	1	1	2	0	1	2	2
527	0	0	0	0	60		4	2		2	White British	999	Self-employed	1	1	0	0	5	3	2	4	4	7	7	5	4	3	4	4	3	0
528	1	1	1	1	56	57	4	2		1	White British	5	Self-employed	1	1	0	0	2	4	1	4	4	1	1	6	4	1	1	1	1	1	1	2	1	3	2	1	3	1	1	1	1	1	1	1	0	1	1	1
[truncated: 73 more columns]

## Sheet: Key
MR_1	Included in MR T1	1		Missing Data	999
	Not Included in MR T1	0
MR_2	Included in MR T2	1
	Not Included in MR T2	0
T1_Extra	Attempted T1 Extra Qs	1
	Did not attempt T1 extra Qs	0
T2_Attempt	Attempted T2	1
	Did not attempt T2	0
DASS-21	Never	0
	Sometimes	1
	Often	2
	Always	3
Gender	Female	1
	Male	2
Kidney Condition	ND-CKD	1
	KTR	2
Employed	Employed	1
	Not Employed	0
Comorbidities	Present	1
	Not Present	0
Education	None	0
	Nursery	1
	High School	2
	College	3
	Other Trade	4
	University	5
